# Supplementary material for: Template synthesis of an intermediate in silver salt metathesis using a calix[4]arene-based diphosphine ligand
Source: Dalton Trans. 2023 Apr 3;52(16):5044–6. doi: 10.1039/d3dt00567d (PMC10127224; doi:10.1039/d3dt00567d)
Supplement: DT-052-D3DT00567D-s002 [file DT-052-D3DT00567D-s002.cif]

# Electronic Supplementary Material (ESI) for Dalton Transactions.
# This journal is © The Royal Society of Chemistry 2023

####################################################################### 
# 
# This file contains crystal structure data downloaded from the 
# Cambridge Structural Database (CSD) hosted by the Cambridge 
# Crystallographic Data Centre (CCDC).
# 
# Full information about CCDC data access policies and citation 
# guidelines are available at http://www.ccdc.cam.ac.uk/access/V1 
# 
# Audit and citation data items may have been added by the CCDC. 
# Please retain this information to preserve the provenance of 
# this file and to allow appropriate attribution of the data. 
# 
#######################################################################

data_0237abc16s
_database_code_depnum_ccdc_archive 'CCDC 2244002'
loop_
_audit_author_name
_audit_author_address
'Adrian Chaplin'
;University of Warwick
United Kingdom
;
_audit_update_record             
;
2023-03-16 deposited with the CCDC.	2023-04-03 downloaded from the CCDC.
;

#====================================================================
# [Rh(biph)(CxP2)(ClAg/OH2)][Al(OC(CF3)3)4].1.5hexane
#--------------------------------------------------------------------
# Collected and solved by Adrian Chaplin
#--------------------------------------------------------------------  
# Start Validation Reply Form 

_vrf_PLAT910_0237abc16s          
; 
PROBLEM: Missing # of FCF Reflection(s) Below Theta(Min).         43 Note   
RESPONSE: 
In the context of the data set collected, this is a small number of 
reflections.
See _diffrn_reflns_number and 
_diffrn_reflns_point_group_measured_fraction_full 
;

_vrf_PLAT973_0237abc16s          
; 
PROBLEM: Check Calcd Positive Resid. Density on       Rh1       1.81 eA-3    
RESPONSE: 
This peak lies < 0.90 A from rhodium and is attributed to Fourier
truncation errors
;

_vrf_PLAT301_0237abc16s          
; 
PROBLEM: Main Residue  Disorder ..............(Resd  1  )         9% Note  
RESPONSE: 
The structure contains a significant degree of disorder. 
See _publ_section_exptl_refinement.
;

_vrf_PLAT302_0237abc16s          
; 
PROBLEM: Anion/Solvent/Minor-Residue Disorder (Resd  2  )        63% Note
PROBLEM: Anion/Solvent/Minor-Residue Disorder (Resd  3  )       100% Note 
PROBLEM: Anion/Solvent/Minor-Residue Disorder (Resd  4  )       100% Note  
PROBLEM: Anion/Solvent/Minor-Residue Disorder (Resd  5  )       100% Note  
PROBLEM: Anion/Solvent/Minor-Residue Disorder (Resd  6  )       100% Note  
RESPONSE: 
The structure contains a significant degree of disorder. 
See _publ_section_exptl_refinement.
;
#====================================================================


_audit_creation_date             2023-03-16
_audit_creation_method           
;
Olex2 1.3-ac4
(compiled 2020.11.27 svn.r5f609507 for Rigaku Oxford Diffraction, GUI svn.r6214)
;
_shelx_SHELXL_version_number     2018/3
_chemical_name_common            .
_chemical_name_systematic        .
_chemical_formula_moiety         
'C78 H78.85 Ag0.58 Cl0.58 O4.42 P2 Rh, Al C16 F36 O4, 1.5(C6 H14)'
_chemical_formula_sum            'C103 H99.85 Ag0.58 Al Cl0.58 F36 O8.42 P2 Rh'
_chemical_formula_weight         2431.34
_chemical_absolute_configuration .
_chemical_melting_point          'not measured'
loop_
_atom_type_symbol
_atom_type_description
_atom_type_scat_dispersion_real
_atom_type_scat_dispersion_imag
_atom_type_scat_source
C C 0.0033 0.0016 'International Tables Vol C Tables 4.2.6.8 and 6.1.1.4'
H H 0.0000 0.0000 'International Tables Vol C Tables 4.2.6.8 and 6.1.1.4'
Ag Ag -0.8971 1.1015 'International Tables Vol C Tables 4.2.6.8 and 6.1.1.4'
Al Al 0.0645 0.0514 'International Tables Vol C Tables 4.2.6.8 and 6.1.1.4'
Cl Cl 0.1484 0.1585 'International Tables Vol C Tables 4.2.6.8 and 6.1.1.4'
F F 0.0171 0.0103 'International Tables Vol C Tables 4.2.6.8 and 6.1.1.4'
O O 0.0106 0.0060 'International Tables Vol C Tables 4.2.6.8 and 6.1.1.4'
P P 0.1023 0.0942 'International Tables Vol C Tables 4.2.6.8 and 6.1.1.4'
Rh Rh -1.1178 0.9187 'International Tables Vol C Tables 4.2.6.8 and 6.1.1.4'

_shelx_space_group_comment       
;
The symmetry employed for this shelxl refinement is uniquely defined
by the following loop, which should always be used as a source of
symmetry information in preference to the above space-group names.
They are only intended as comments.
;
_space_group_crystal_system      triclinic
_space_group_IT_number           2
_space_group_name_H-M_alt        'P -1'
_space_group_name_Hall           '-P 1'
loop_
_space_group_symop_operation_xyz
'x, y, z'
'-x, -y, -z'

_cell_length_a                   15.5392(3)
_cell_length_b                   18.9580(6)
_cell_length_c                   20.2764(6)
_cell_angle_alpha                69.264(3)
_cell_angle_beta                 81.839(2)
_cell_angle_gamma                69.584(2)
_cell_volume                     5234.2(3)
_cell_formula_units_Z            2
_cell_measurement_reflns_used    32606
_cell_measurement_temperature    150(2)
_cell_measurement_theta_max      32.4630
_cell_measurement_theta_min      3.5260
_shelx_estimated_absorpt_T_max   .
_shelx_estimated_absorpt_T_min   .
_exptl_absorpt_coefficient_mu    0.442
_exptl_absorpt_correction_T_max  1.00000
_exptl_absorpt_correction_T_min  0.81208
_exptl_absorpt_correction_type   multi-scan
_exptl_absorpt_process_details   
;
CrysAlisPro 1.171.41.116a (Rigaku Oxford Diffraction, 2021)
Empirical absorption correction using spherical harmonics,
implemented in SCALE3 ABSPACK scaling algorithm.
;
_exptl_absorpt_special_details   .
_exptl_crystal_colour            'pale yellow'
_exptl_crystal_density_diffrn    1.543
_exptl_crystal_density_meas      'not measured'
_exptl_crystal_density_method    .
_exptl_crystal_description       block
_exptl_crystal_F_000             2469
_exptl_crystal_recrystallization_method 
'Crystals grown from 1,2-F2C6H4/hexane at 293 K'
_exptl_crystal_size_max          0.2
_exptl_crystal_size_mid          0.1
_exptl_crystal_size_min          0.05
_exptl_special_details           .
_exptl_transmission_factor_max   .
_exptl_transmission_factor_min   .
_diffrn_reflns_av_R_equivalents  0.0891
_diffrn_reflns_av_unetI/netI     0.0972
_diffrn_reflns_Laue_measured_fraction_full 0.999
_diffrn_reflns_Laue_measured_fraction_max 0.999
_diffrn_reflns_limit_h_max       21
_diffrn_reflns_limit_h_min       -21
_diffrn_reflns_limit_k_max       26
_diffrn_reflns_limit_k_min       -26
_diffrn_reflns_limit_l_max       28
_diffrn_reflns_limit_l_min       -28
_diffrn_reflns_number            137413
_diffrn_reflns_point_group_measured_fraction_full 0.999
_diffrn_reflns_point_group_measured_fraction_max 0.999
_diffrn_reflns_theta_full        29.574
_diffrn_reflns_theta_max         29.574
_diffrn_reflns_theta_min         3.224
_diffrn_ambient_environment      N~2~
_diffrn_ambient_temperature      150(2)
_diffrn_detector                 'CCD plate'
_diffrn_detector_area_resol_mean 5.3046
_diffrn_detector_type            AtlasS2
_diffrn_measured_fraction_theta_full 0.999
_diffrn_measured_fraction_theta_max 0.999
_diffrn_measurement_details      
;
List of Runs (angles in degrees, time in seconds):

  # Type    Start    End  Width  t~exp~   \w     \q     \k     \f   Frames
#--------------------------------------------------------------------------
  1  \w   -114.00 -57.00   1.00   70.00    --  -24.21-178.00-120.00   57
  2  \w     34.00 114.00   1.00   70.00    --   25.30-178.00 -60.00   80
  3  \w     -8.00 104.00   1.00   70.00    --   25.30  77.00 120.00  112
  4  \w     -1.00 101.00   1.00   70.00    --   25.30  37.00 120.00  102
  5  \w     -8.00 104.00   1.00   70.00    --   25.30  77.00 -90.00  112
  6  \w    -20.00  67.00   1.00   70.00    --   25.30 -99.00-180.00   87
  7  \w    -21.00 107.00   1.00   70.00    --   25.30  19.00-180.00  128
  8  \w    -56.00  72.00   1.00   70.00    --   25.30 -19.00 -60.00  128
  9  \w     -8.00 104.00   1.00   70.00    --   25.30  77.00 -30.00  112
 10  \w   -113.00 -55.00   1.00   70.00    --  -24.21 178.00 150.00   58
 11  \w   -114.00 -57.00   1.00   70.00    --  -24.21-178.00 -30.00   57
;
_diffrn_measurement_device       'four-circle diffractometer'
_diffrn_measurement_device_type  
'Rigaku Oxford Diffraction: SuperNova, Dual, Cu at zero, AtlasS2'
_diffrn_measurement_method       '\w scans'
_diffrn_orient_matrix_type       
'CrysAlisPro convention (1999,Acta A55,543-557)'
_diffrn_orient_matrix_UB_11      0.0036696000
_diffrn_orient_matrix_UB_12      0.0308162000
_diffrn_orient_matrix_UB_13      -0.0316124000
_diffrn_orient_matrix_UB_21      -0.0180447000
_diffrn_orient_matrix_UB_22      0.0283161000
_diffrn_orient_matrix_UB_23      0.0179249000
_diffrn_orient_matrix_UB_31      0.0451021000
_diffrn_orient_matrix_UB_32      -0.0059019000
_diffrn_orient_matrix_UB_33      0.0088928000
_diffrn_radiation_monochromator  mirror
_diffrn_radiation_probe          x-ray
_diffrn_radiation_type           'Mo K\a'
_diffrn_radiation_wavelength     0.71073
_diffrn_source                   'micro-focus sealed X-ray tube'
_diffrn_source_type              'SuperNova (Mo) X-ray Source'
_reflns_Friedel_coverage         0.000
_reflns_Friedel_fraction_full    .
_reflns_Friedel_fraction_max     .
_reflns_number_gt                19087
_reflns_number_total             29309
_reflns_special_details          
;
 Reflections were merged by SHELXL according to the crystal
 class for the calculation of statistics and refinement.
 
 _reflns_Friedel_fraction is defined as the number of unique
 Friedel pairs measured divided by the number that would be
 possible theoretically, ignoring centric projections and
 systematic absences.
;
_reflns_threshold_expression     'I > 2\s(I)'
_computing_cell_refinement       'CrysAlisPro 1.171.41.116a (Rigaku OD, 2021)'
_computing_data_collection       'CrysAlisPro 1.171.41.116a (Rigaku OD, 2021)'
_computing_data_reduction        'CrysAlisPro 1.171.41.116a (Rigaku OD, 2021)'
_computing_molecular_graphics    'Olex2 1.3-ac4 (Dolomanov et al., 2009)'
_computing_publication_material  'Olex2 1.3-ac4 (Dolomanov et al., 2009)'
_computing_structure_refinement  'SHELXL 2018/3 (Sheldrick, 2015)'
_computing_structure_solution    'SHELXT  (Sheldrick, 2015)'
_refine_diff_density_max         1.802
_refine_diff_density_min         -0.899
_refine_diff_density_rms         0.108
_refine_ls_extinction_coef       .
_refine_ls_extinction_method     none
_refine_ls_goodness_of_fit_ref   1.021
_refine_ls_hydrogen_treatment    constr
_refine_ls_matrix_type           full
_refine_ls_number_parameters     1855
_refine_ls_number_reflns         29309
_refine_ls_number_restraints     2903
_refine_ls_R_factor_all          0.1158
_refine_ls_R_factor_gt           0.0771
_refine_ls_restrained_S_all      1.076
_refine_ls_shift/su_max          0.002
_refine_ls_shift/su_mean         0.000
_refine_ls_structure_factor_coef Fsqd
_refine_ls_weighting_details     
'w=1/[\s^2^(Fo^2^)+(0.0949P)^2^+7.1148P] where P=(Fo^2^+2Fc^2^)/3'
_refine_ls_weighting_scheme      calc
_refine_ls_wR_factor_gt          0.1933
_refine_ls_wR_factor_ref         0.2199
_refine_special_details          .
_olex2_refinement_description    
;
1. Fixed Uiso
 At 1.2 times of:
  All C(H) groups, All C(H,H) groups
 At 1.5 times of:
  All C(H,H,H) groups, All O(H,H) groups
2. Restrained distances
 Rh1-O1
 2.205 with sigma of 0.001
 C101-C102 \\sim C102-C103 \\sim C103-C104 \\sim C104-C105 \\sim C105-C106
\\sim C201-C202 \\sim C202-
 C203 \\sim C203-C204 \\sim C204-C205 \\sim C205-C206 \\sim C107-C108 \\sim
C108-C109 \\sim C109-
 C109_$1 \\sim C207-C208 \\sim C208-C209 \\sim C209-C209_$1
 with sigma of 0.01
 C107-C109 \\sim C108-C109_$1 \\sim C207-C209 \\sim C208-C209_$1 \\sim
C101-C103 \\sim C102-C104 ~
 C103-C105 \\sim C104-C106 \\sim C201-C203 \\sim C202-C204 \\sim C203-C205
\\sim C204-C206
 with sigma of 0.01
 C78-C77 \\sim C78A-C77A \\sim C79-C78 \\sim C79A-C78A \\sim C99-C98 \\sim
C99A-C98A \\sim C98-C97 ~
 C98A-C97A
 with sigma of 0.01
 O96-C97A \\sim O96-C97 \\sim O76-C77A \\sim O76-C77
 with sigma of 0.01
 C418-F28 \\sim C418-F29 \\sim C418-F30 \\sim C518-F28A \\sim C518-F29A \\sim
C518-F30A
 with sigma of 0.01
 F28-F29 \\sim F29-F30 \\sim F30-F28 \\sim F28A-F29A \\sim F29A-F30A \\sim
F30A-F28A
 with sigma of 0.01
 C417-F28 \\sim C417-F29 \\sim C417-F30 \\sim C417-F28A \\sim C417-F29A \\sim
C417-F30A
 with sigma of 0.01
 C419-F31 \\sim C419-F32 \\sim C419-F33 \\sim C519-F31A \\sim C519-F32A \\sim
C519-F33A
 with sigma of 0.01
 F31-F32 \\sim F32-F33 \\sim F33-F31 \\sim F31A-F32A \\sim F32A-F33A \\sim
F33A-F31A
 with sigma of 0.01
 C417-F31 \\sim C417-F32 \\sim C417-F33 \\sim C417-F31A \\sim C417-F32A \\sim
C417-F33A
 with sigma of 0.01
 C420-F34 \\sim C420-F35 \\sim C420-F36 \\sim C520-F34A \\sim C520-F35A \\sim
C520-F36A
 with sigma of 0.01
 F34-F35 \\sim F35-F36 \\sim F36-F34 \\sim F34A-F35A \\sim F35A-F36A \\sim
F36A-F34A
 with sigma of 0.01
 C417-F34 \\sim C417-F35 \\sim C417-F36 \\sim C417-F34A \\sim C417-F35A \\sim
C417-F36A
 with sigma of 0.01
 C417-C418 \\sim C417-C518 \\sim C417-C419 \\sim C417-C519 \\sim C417-C420
\\sim C417-C520
 with sigma of 0.01
 C418-C419 \\sim C419-C420 \\sim C420-C418 \\sim C518-C519 \\sim C519-C520
\\sim C520-C518
 with sigma of 0.01
 O416-C418 \\sim O416-C419 \\sim O416-C420 \\sim O416-C518 \\sim O416-C519
\\sim O416-C520
 with sigma of 0.01
 C413-F19 \\sim C413-F20 \\sim C413-F21 \\sim C513-F19A \\sim C513-F20A \\sim
C513-F21A
 with sigma of 0.01
 F19-F20 \\sim F20-F21 \\sim F21-F19 \\sim F19A-F20A \\sim F20A-F21A \\sim
F21A-F19A
 with sigma of 0.01
 C412-F19 \\sim C412-F20 \\sim C412-F21 \\sim C412-F19A \\sim C412-F20A \\sim
C412-F21A
 with sigma of 0.01
 C414-F22 \\sim C414-F23 \\sim C414-F24 \\sim C514-F22A \\sim C514-F23A \\sim
C514-F24A
 with sigma of 0.01
 F22-F23 \\sim F23-F24 \\sim F24-F22 \\sim F22A-F23A \\sim F23A-F24A \\sim
F24A-F22A
 with sigma of 0.01
 C412-F22 \\sim C412-F23 \\sim C412-F24 \\sim C412-F22A \\sim C412-F23A \\sim
C412-F24A
 with sigma of 0.01
 C415-F25 \\sim C415-F26 \\sim C415-F27 \\sim C515-F25A \\sim C515-F26A \\sim
C515-F27A
 with sigma of 0.01
 F25-F26 \\sim F26-F27 \\sim F27-F25 \\sim F25A-F26A \\sim F26A-F27A \\sim
F27A-F25A
 with sigma of 0.01
 C412-F25 \\sim C412-F26 \\sim C412-F27 \\sim C412-F25A \\sim C412-F26A \\sim
C412-F27A
 with sigma of 0.01
 C412-C413 \\sim C412-C513 \\sim C412-C414 \\sim C412-C514 \\sim C412-C415
\\sim C412-C515
 with sigma of 0.01
 C413-C414 \\sim C414-C415 \\sim C415-C413 \\sim C513-C514 \\sim C514-C515
\\sim C515-C513
 with sigma of 0.01
 O411-C413 \\sim O411-C414 \\sim O411-C415 \\sim O411-C513 \\sim O411-C514
\\sim O411-C515
 with sigma of 0.01
 C408-F10 \\sim C408-F11 \\sim C408-F12 \\sim C508-F10A \\sim C508-F11A \\sim
C508-F12A
 with sigma of 0.01
 F10-F11 \\sim F11-F12 \\sim F12-F10 \\sim F10A-F11A \\sim F11A-F12A \\sim
F12A-F10A
 with sigma of 0.01
 C407-F10 \\sim C407-F11 \\sim C407-F12 \\sim C407-F10A \\sim C407-F11A \\sim
C407-F12A
 with sigma of 0.01
 C409-F13 \\sim C409-F14 \\sim C409-F15 \\sim C509-F13A \\sim C509-F14A \\sim
C509-F15A
 with sigma of 0.01
 F13-F14 \\sim F14-F15 \\sim F15-F13 \\sim F13A-F14A \\sim F14A-F15A \\sim
F15A-F13A
 with sigma of 0.01
 C407-F13 \\sim C407-F14 \\sim C407-F15 \\sim C407-F13A \\sim C407-F14A \\sim
C407-F15A
 with sigma of 0.01
 C410-F16 \\sim C410-F17 \\sim C410-F18 \\sim C510-F16A \\sim C510-F17A \\sim
C510-F18A
 with sigma of 0.01
 F16-F17 \\sim F17-F18 \\sim F18-F16 \\sim F16A-F17A \\sim F17A-F18A \\sim
F18A-F16A
 with sigma of 0.01
 C407-F16 \\sim C407-F17 \\sim C407-F18 \\sim C407-F16A \\sim C407-F17A \\sim
C407-F18A
 with sigma of 0.01
 C407-C408 \\sim C407-C508 \\sim C407-C409 \\sim C407-C509 \\sim C407-C410
\\sim C407-C510
 with sigma of 0.01
 C408-C409 \\sim C409-C410 \\sim C410-C408 \\sim C508-C509 \\sim C509-C510
\\sim C510-C508
 with sigma of 0.01
 O406-C408 \\sim O406-C409 \\sim O406-C410 \\sim O406-C508 \\sim O406-C509
\\sim O406-C510
 with sigma of 0.01
3. Restrained planarity
 C101, C102, C103, C104, C105, C106
 with sigma of 0.01
 C201, C202, C203, C204, C205, C206
 with sigma of 0.01
 C107, C107_$1, C108_$1, C108, C109, C109_$1
 with sigma of 0.01
 C207, C207_$1, C208_$1, C208, C209, C209_$1
 with sigma of 0.01
4. Uiso/Uaniso restraints and constraints
C101 \\sim C102 \\sim C103 \\sim C104 \\sim C105 \\sim C106 \\sim C201 \\sim
C202 \\sim C203 \\sim C204 \\sim C205 \\sim C206 \\sim C107 \\sim C108 \\sim
C109 \\sim C207 \\sim C208 \\sim C209 \\sim C77 \\sim C79 \\sim C78 \\sim C77A
\\sim C78A \\sim C79A \\sim C97 \\sim C98 \\sim C99 \\sim C97A \\sim C98A \\sim
C99A \\sim F1 \\sim F2 \\sim F3 \\sim F4 \\sim F5 \\sim F6 \\sim F7 \\sim F8
\\sim F9 \\sim F10 \\sim F11 \\sim F12 \\sim F13 \\sim F14 \\sim F15 \\sim F16
\\sim F17 \\sim F18 \\sim F19 \\sim F20 \\sim F21 \\sim F22 \\sim F23 \\sim F24
\\sim F25 \\sim F26 \\sim F27 \\sim F28 \\sim F29 \\sim F30 \\sim F31 \\sim F32
\\sim F33 \\sim F34 \\sim F35 \\sim F36 \\sim F10A \\sim F11A \\sim F12A \\sim
F13A \\sim F14A \\sim F15A \\sim F16A \\sim F17A \\sim F18A \\sim F19A \\sim
F20A \\sim F21A \\sim F22A \\sim F23A \\sim F24A \\sim F25A \\sim F26A \\sim
F27A \\sim F28A \\sim F29A \\sim F30A \\sim F31A \\sim F32A \\sim F33A \\sim
F34A \\sim F35A \\sim F36A \\sim C417 \\sim C418 \\sim C419 \\sim C420 \\sim
C518 \\sim C519 \\sim C520 \\sim C412 \\sim C413 \\sim C414 \\sim C415 \\sim
C513 \\sim C514 \\sim C515 \\sim C407 \\sim C408 \\sim C409 \\sim C410 \\sim
C508 \\sim C509 \\sim C510 \\sim Cl1 \\sim O1: within 2A with sigma of 0.01 and
sigma for terminal atoms of 0.02 within 2A
Uanis(C101) \\sim Ueq, Uanis(C102) \\sim Ueq, Uanis(C103) \\sim Ueq,
Uanis(C104) \\sim Ueq, Uanis(C105) \\sim Ueq, Uanis(C106) \\sim Ueq,
Uanis(C201) \\sim Ueq, Uanis(C202) \\sim Ueq, Uanis(C203) \\sim Ueq,
Uanis(C204) \\sim Ueq, Uanis(C205) \\sim Ueq, Uanis(C206) \\sim Ueq,
Uanis(C107) \\sim Ueq, Uanis(C108) \\sim Ueq, Uanis(C109) \\sim Ueq,
Uanis(C207) \\sim Ueq, Uanis(C208) \\sim Ueq, Uanis(C209) \\sim Ueq, Uanis(C77)
\\sim Ueq, Uanis(C79) \\sim Ueq, Uanis(C78) \\sim Ueq, Uanis(C77A) \\sim Ueq,
Uanis(C78A) \\sim Ueq, Uanis(C79A) \\sim Ueq, Uanis(C97) \\sim Ueq, Uanis(C98)
\\sim Ueq, Uanis(C99) \\sim Ueq, Uanis(C97A) \\sim Ueq, Uanis(C98A) \\sim Ueq,
Uanis(C99A) \\sim Ueq, Uanis(F1) \\sim Ueq, Uanis(F2) \\sim Ueq, Uanis(F3)
\\sim Ueq, Uanis(F4) \\sim Ueq, Uanis(F5) \\sim Ueq, Uanis(F6) \\sim Ueq,
Uanis(F7) \\sim Ueq, Uanis(F8) \\sim Ueq, Uanis(F9) \\sim Ueq, Uanis(F10) \\sim
Ueq, Uanis(F11) \\sim Ueq, Uanis(F12) \\sim Ueq, Uanis(F13) \\sim Ueq,
Uanis(F14) \\sim Ueq, Uanis(F15) \\sim Ueq, Uanis(F16) \\sim Ueq, Uanis(F17)
\\sim Ueq, Uanis(F18) \\sim Ueq, Uanis(F19) \\sim Ueq, Uanis(F20) \\sim Ueq,
Uanis(F21) \\sim Ueq, Uanis(F22) \\sim Ueq, Uanis(F23) \\sim Ueq, Uanis(F24)
\\sim Ueq, Uanis(F25) \\sim Ueq, Uanis(F26) \\sim Ueq, Uanis(F27) \\sim Ueq,
Uanis(F28) \\sim Ueq, Uanis(F29) \\sim Ueq, Uanis(F30) \\sim Ueq, Uanis(F31)
\\sim Ueq, Uanis(F32) \\sim Ueq, Uanis(F33) \\sim Ueq, Uanis(F34) \\sim Ueq,
Uanis(F35) \\sim Ueq, Uanis(F36) \\sim Ueq, Uanis(F10A) \\sim Ueq, Uanis(F11A)
\\sim Ueq, Uanis(F12A) \\sim Ueq, Uanis(F13A) \\sim Ueq, Uanis(F14A) \\sim Ueq,
Uanis(F15A) \\sim Ueq, Uanis(F16A) \\sim Ueq, Uanis(F17A) \\sim Ueq,
Uanis(F18A) \\sim Ueq, Uanis(F19A) \\sim Ueq, Uanis(F20A) \\sim Ueq,
Uanis(F21A) \\sim Ueq, Uanis(F22A) \\sim Ueq, Uanis(F23A) \\sim Ueq,
Uanis(F24A) \\sim Ueq, Uanis(F25A) \\sim Ueq, Uanis(F26A) \\sim Ueq,
Uanis(F27A) \\sim Ueq, Uanis(F28A) \\sim Ueq, Uanis(F29A) \\sim Ueq,
Uanis(F30A) \\sim Ueq, Uanis(F31A) \\sim Ueq, Uanis(F32A) \\sim Ueq,
Uanis(F33A) \\sim Ueq, Uanis(F34A) \\sim Ueq, Uanis(F35A) \\sim Ueq,
Uanis(F36A) \\sim Ueq, Uanis(C417) \\sim Ueq, Uanis(C418) \\sim Ueq,
Uanis(C419) \\sim Ueq, Uanis(C420) \\sim Ueq, Uanis(C518) \\sim Ueq,
Uanis(C519) \\sim Ueq, Uanis(C520) \\sim Ueq, Uanis(C412) \\sim Ueq,
Uanis(C413) \\sim Ueq, Uanis(C414) \\sim Ueq, Uanis(C415) \\sim Ueq,
Uanis(C513) \\sim Ueq, Uanis(C514) \\sim Ueq, Uanis(C515) \\sim Ueq,
Uanis(C407) \\sim Ueq, Uanis(C408) \\sim Ueq, Uanis(C409) \\sim Ueq,
Uanis(C410) \\sim Ueq, Uanis(C508) \\sim Ueq, Uanis(C509) \\sim Ueq,
Uanis(C510) \\sim Ueq, Uanis(Cl1) \\sim Ueq, Uanis(O1) \\sim Ueq: with sigma of
0.006 and sigma for terminal atoms of 0.012
Uanis(O1) = Uanis(Cl1)
Uanis(F31A) = Uanis(F31)
5. Others
 Sof(C97A)=Sof(H97C)=Sof(H97D)=Sof(C98A)=Sof(H98C)=Sof(H98D)=Sof(C99A)=
 Sof(H99D)=Sof(H99E)=Sof(H99F)=1-FVAR(1)
 Sof(C97)=Sof(H97A)=Sof(H97B)=Sof(C98)=Sof(H98A)=Sof(H98B)=Sof(C99)=Sof(H99A)=
 Sof(H99B)=Sof(H99C)=FVAR(1)
 Sof(C77A)=Sof(H77C)=Sof(H77D)=Sof(C78A)=Sof(H78C)=Sof(H78D)=Sof(C79A)=
 Sof(H79D)=Sof(H79E)=Sof(H79F)=1-FVAR(2)
 Sof(C77)=Sof(H77A)=Sof(H77B)=Sof(C78)=Sof(H78A)=Sof(H78B)=Sof(C79)=Sof(H79A)=
 Sof(H79B)=Sof(H79C)=FVAR(2)
 Sof(F28A)=Sof(F29A)=Sof(F30A)=Sof(F31A)=Sof(F32A)=Sof(F33A)=Sof(F34A)=
 Sof(F35A)=Sof(F36A)=Sof(C518)=Sof(C519)=Sof(C520)=1-FVAR(3)
 Sof(F28)=Sof(F29)=Sof(F30)=Sof(F31)=Sof(F32)=Sof(F33)=Sof(F34)=Sof(F35)=
 Sof(F36)=Sof(C418)=Sof(C419)=Sof(C420)=FVAR(3)
 Sof(F19A)=Sof(F20A)=Sof(F21A)=Sof(F22A)=Sof(F23A)=Sof(F24A)=Sof(F25A)=
 Sof(F26A)=Sof(F27A)=Sof(C513)=Sof(C514)=Sof(C515)=1-FVAR(4)
 Sof(F19)=Sof(F20)=Sof(F21)=Sof(F22)=Sof(F23)=Sof(F24)=Sof(F25)=Sof(F26)=
 Sof(F27)=Sof(C413)=Sof(C414)=Sof(C415)=FVAR(4)
 Sof(F10A)=Sof(F11A)=Sof(F12A)=Sof(F13A)=Sof(F14A)=Sof(F15A)=Sof(F16A)=
 Sof(F17A)=Sof(F18A)=Sof(C508)=Sof(C509)=Sof(C510)=1-FVAR(5)
 Sof(F10)=Sof(F11)=Sof(F12)=Sof(F13)=Sof(F14)=Sof(F15)=Sof(F16)=Sof(F17)=
 Sof(F18)=Sof(C408)=Sof(C409)=Sof(C410)=FVAR(5)
 Sof(C207)=Sof(H20O)=Sof(H20P)=Sof(H20Q)=Sof(C208)=Sof(H20R)=Sof(H20S)=
 Sof(C209)=Sof(H20T)=Sof(H20U)=1-FVAR(6)
 Sof(C107)=Sof(H10O)=Sof(H10P)=Sof(H10Q)=Sof(C108)=Sof(H10R)=Sof(H10S)=
 Sof(C109)=Sof(H10U)=Sof(H10T)=FVAR(6)
 Sof(C201)=Sof(H20A)=Sof(H20B)=Sof(H20C)=Sof(C202)=Sof(H20D)=Sof(H20E)=
 Sof(C203)=Sof(H20F)=Sof(H20G)=Sof(C204)=Sof(H20H)=Sof(H20I)=Sof(C205)=
 Sof(H20J)=Sof(H20K)=Sof(C206)=Sof(H20L)=Sof(H20M)=Sof(H20N)=1-FVAR(7)
 Sof(C101)=Sof(H10A)=Sof(H10B)=Sof(H10C)=Sof(C102)=Sof(H10D)=Sof(H10E)=
 Sof(C103)=Sof(H10F)=Sof(H10G)=Sof(C104)=Sof(H10H)=Sof(H10I)=Sof(C105)=
 Sof(H10J)=Sof(H10K)=Sof(C106)=Sof(H10L)=Sof(H10N)=Sof(H10M)=FVAR(7)
 Sof(O1)=Sof(H1A)=Sof(H1B)=1-FVAR(8)
 Sof(Ag1)=Sof(Cl1)=FVAR(8)
6.a Rotating group:
 O1(H1A,H1B)
6.b Secondary CH2 refined with riding coordinates:
 C33(H33A,H33B), C53(H53A,H53B), C67(H67A,H67B), C68(H68A,H68B), C87(H87A,
 H87B), C88(H88A,H88B), C607(H60A,H60B), C708(H70A,H70B), C809(H80A,H80B),
 C906(H90A,H90B), C77(H77A,H77B), C78(H78A,H78B), C97(H97A,H97B), C98(H98A,
 H98B), C77A(H77C,H77D), C78A(H78C,H78D), C97A(H97C,H97D), C98A(H98C,H98D),
 C102(H10D,H10E), C103(H10F,H10G), C104(H10H,H10I), C105(H10J,H10K), C108(H10R,
 H10S), C109(H10U,H10T), C202(H20D,H20E), C203(H20F,H20G), C204(H20H,H20I),
 C205(H20J,H20K), C208(H20R,H20S), C209(H20T,H20U)
6.c Aromatic/amide H refined with riding coordinates:
 C5(H5), C6(H6), C7(H7), C8(H8), C11(H11), C12(H12), C13(H13), C14(H14),
 C22(H22), C23(H23), C24(H24), C25(H25), C26(H26), C28(H28), C29(H29), C30(H30),
  C31(H31), C32(H32), C42(H42), C43(H43), C44(H44), C45(H45), C46(H46),
 C48(H48), C49(H49), C50(H50), C51(H51), C52(H52), C61(H61), C65(H65), C70(H70),
  C71(H71), C75(H75), C81(H81), C85(H85), C90(H90), C91(H91), C95(H95)
6.d Idealised Me refined as rotating group:
 C69(H69A,H69B,H69C), C89(H89A,H89B,H89C), C79(H79A,H79B,H79C), C99(H99A,H99B,
 H99C), C79A(H79D,H79E,H79F), C99A(H99D,H99E,H99F), C101(H10A,H10B,H10C),
 C106(H10L,H10N,H10M), C107(H10O,H10P,H10Q), C201(H20A,H20B,H20C), C206(H20L,
 H20M,H20N), C207(H20O,H20P,H20Q)
;
_atom_sites_solution_hydrogens   mixed
_atom_sites_solution_primary     dual
_atom_sites_solution_secondary   difmap
loop_
_atom_site_label
_atom_site_type_symbol
_atom_site_fract_x
_atom_site_fract_y
_atom_site_fract_z
_atom_site_U_iso_or_equiv
_atom_site_adp_type
_atom_site_occupancy
_atom_site_site_symmetry_order
_atom_site_calc_flag
_atom_site_refinement_flags_posn
_atom_site_refinement_flags_adp
_atom_site_refinement_flags_occupancy
_atom_site_disorder_assembly
_atom_site_disorder_group
Rh1 Rh 0.20679(2) 0.65877(2) 0.78648(2) 0.02257(9) Uani 1 1 d D . . . .
P20 P 0.07901(6) 0.76467(6) 0.80053(5) 0.02236(19) Uani 1 1 d . . . . .
P40 P 0.32210(6) 0.54605(6) 0.77290(5) 0.02235(19) Uani 1 1 d . . . . .
O66 O 0.36474(19) 0.98526(18) 0.75913(17) 0.0342(7) Uani 1 1 d . . . . .
O76 O 0.5117(2) 0.82381(19) 0.83516(16) 0.0370(7) Uani 1 1 d D . . . .
O86 O 0.63543(19) 0.74236(17) 0.72250(17) 0.0337(6) Uani 1 1 d . . . . .
O96 O 0.46040(19) 0.88193(17) 0.65538(16) 0.0328(6) Uani 1 1 d D . . . .
C4 C 0.2149(2) 0.6105(2) 0.89091(19) 0.0242(7) Uani 1 1 d . . . . .
C5 C 0.2681(3) 0.6257(3) 0.9301(2) 0.0341(9) Uani 1 1 d . . . . .
H5 H 0.305074 0.658606 0.907455 0.041 Uiso 1 1 calc R U . . .
C6 C 0.2668(3) 0.5922(3) 1.0028(2) 0.0417(11) Uani 1 1 d . . . . .
H6 H 0.303040 0.602281 1.030266 0.050 Uiso 1 1 calc R U . . .
C7 C 0.2132(3) 0.5442(3) 1.0357(2) 0.0402(10) Uani 1 1 d . . . . .
H7 H 0.211931 0.522166 1.085694 0.048 Uiso 1 1 calc R U . . .
C8 C 0.1612(3) 0.5279(3) 0.9962(2) 0.0352(9) Uani 1 1 d . . . . .
H8 H 0.125170 0.494178 1.019165 0.042 Uiso 1 1 calc R U . . .
C9 C 0.1617(3) 0.5609(2) 0.9227(2) 0.0254(7) Uani 1 1 d . . . . .
C10 C 0.1088(3) 0.5514(2) 0.8739(2) 0.0278(8) Uani 1 1 d . . . . .
C11 C 0.0524(3) 0.5047(3) 0.8911(3) 0.0369(10) Uani 1 1 d . . . . .
H11 H 0.044367 0.474895 0.938972 0.044 Uiso 1 1 calc R U . . .
C12 C 0.0073(3) 0.5016(3) 0.8382(3) 0.0484(13) Uani 1 1 d . . . . .
H12 H -0.031581 0.469564 0.849745 0.058 Uiso 1 1 calc R U . . .
C13 C 0.0191(3) 0.5448(3) 0.7696(3) 0.0484(13) Uani 1 1 d . . . . .
H13 H -0.011627 0.542157 0.733629 0.058 Uiso 1 1 calc R U . . .
C14 C 0.0756(3) 0.5928(3) 0.7511(2) 0.0329(9) Uani 1 1 d . . . . .
H14 H 0.083330 0.622270 0.703048 0.040 Uiso 1 1 calc R U . . .
C15 C 0.1199(3) 0.5969(2) 0.8035(2) 0.0268(8) Uani 1 1 d . . . . .
C21 C 0.0251(3) 0.8281(2) 0.7168(2) 0.0262(8) Uani 1 1 d . . . . .
C22 C 0.0710(3) 0.8212(3) 0.6544(2) 0.0310(9) Uani 1 1 d . . . . .
H22 H 0.129903 0.782349 0.655921 0.037 Uiso 1 1 calc R U . . .
C23 C 0.0313(3) 0.8709(3) 0.5892(2) 0.0401(10) Uani 1 1 d . . . . .
H23 H 0.062801 0.865154 0.546763 0.048 Uiso 1 1 calc R U . . .
C24 C -0.0522(3) 0.9274(3) 0.5866(3) 0.0445(12) Uani 1 1 d . . . . .
H24 H -0.078763 0.961406 0.542282 0.053 Uiso 1 1 calc R U . . .
C25 C -0.0989(3) 0.9355(3) 0.6485(3) 0.0461(12) Uani 1 1 d . . . . .
H25 H -0.157475 0.974842 0.646461 0.055 Uiso 1 1 calc R U . . .
C26 C -0.0607(3) 0.8870(3) 0.7125(2) 0.0376(10) Uani 1 1 d . . . . .
H26 H -0.092997 0.893369 0.754568 0.045 Uiso 1 1 calc R U . . .
C27 C -0.0135(3) 0.7346(2) 0.8561(2) 0.0276(8) Uani 1 1 d . . . . .
C28 C -0.0177(3) 0.7205(3) 0.9282(2) 0.0341(9) Uani 1 1 d . . . . .
H28 H 0.025279 0.731109 0.949120 0.041 Uiso 1 1 calc R U . . .
C29 C -0.0844(3) 0.6909(3) 0.9699(3) 0.0440(11) Uani 1 1 d . . . . .
H29 H -0.087832 0.682295 1.019193 0.053 Uiso 1 1 calc R U . . .
C30 C -0.1460(3) 0.6739(3) 0.9394(3) 0.0443(11) Uani 1 1 d . . . . .
H30 H -0.191271 0.653126 0.968099 0.053 Uiso 1 1 calc R U . . .
C31 C -0.1421(3) 0.6868(3) 0.8686(3) 0.0421(11) Uani 1 1 d . . . . .
H31 H -0.184164 0.674600 0.848273 0.051 Uiso 1 1 calc R U . . .
C32 C -0.0767(3) 0.7178(2) 0.8263(2) 0.0318(9) Uani 1 1 d . . . . .
H32 H -0.074891 0.727599 0.776907 0.038 Uiso 1 1 calc R U . . .
C33 C 0.0912(3) 0.8354(3) 0.8392(2) 0.0315(9) Uani 1 1 d . . . . .
H33A H 0.033074 0.880628 0.831513 0.038 Uiso 1 1 calc R U . . .
H33B H 0.097106 0.808346 0.890752 0.038 Uiso 1 1 calc R U . . .
C41 C 0.3400(3) 0.5509(2) 0.6811(2) 0.0275(8) Uani 1 1 d . . . . .
C42 C 0.2958(3) 0.6199(3) 0.6286(2) 0.0363(10) Uani 1 1 d . . . . .
H42 H 0.254365 0.663764 0.641339 0.044 Uiso 1 1 calc R U . . .
C43 C 0.3104(4) 0.6267(3) 0.5582(2) 0.0464(12) Uani 1 1 d . . . . .
H43 H 0.279667 0.674653 0.522779 0.056 Uiso 1 1 calc R U . . .
C44 C 0.3704(4) 0.5627(4) 0.5401(3) 0.0535(14) Uani 1 1 d . . . . .
H44 H 0.381227 0.566618 0.491862 0.064 Uiso 1 1 calc R U . . .
C45 C 0.4145(4) 0.4936(4) 0.5912(3) 0.0552(14) Uani 1 1 d . . . . .
H45 H 0.455249 0.449662 0.578378 0.066 Uiso 1 1 calc R U . . .
C46 C 0.3998(3) 0.4878(3) 0.6617(2) 0.0405(10) Uani 1 1 d . . . . .
H46 H 0.431213 0.439965 0.696944 0.049 Uiso 1 1 calc R U . . .
C47 C 0.3023(3) 0.4504(2) 0.8160(2) 0.0262(8) Uani 1 1 d . . . . .
C48 C 0.2522(3) 0.4256(3) 0.7820(2) 0.0345(9) Uani 1 1 d . . . . .
H48 H 0.231304 0.456968 0.735527 0.041 Uiso 1 1 calc R U . . .
C49 C 0.2331(4) 0.3552(3) 0.8162(3) 0.0458(12) Uani 1 1 d . . . . .
H49 H 0.197206 0.339390 0.793312 0.055 Uiso 1 1 calc R U . . .
C50 C 0.2649(4) 0.3078(3) 0.8822(3) 0.0451(12) Uani 1 1 d . . . . .
H50 H 0.252268 0.259089 0.904833 0.054 Uiso 1 1 calc R U . . .
C51 C 0.3155(3) 0.3318(3) 0.9156(3) 0.0424(11) Uani 1 1 d . . . . .
H51 H 0.338649 0.299161 0.961252 0.051 Uiso 1 1 calc R U . . .
C52 C 0.3327(3) 0.4034(3) 0.8829(2) 0.0326(9) Uani 1 1 d . . . . .
H52 H 0.365880 0.420175 0.906975 0.039 Uiso 1 1 calc R U . . .
C53 C 0.4385(3) 0.5224(2) 0.8034(2) 0.0285(8) Uani 1 1 d . . . . .
H53A H 0.436414 0.503204 0.855590 0.034 Uiso 1 1 calc R U . . .
H53B H 0.479789 0.477375 0.788333 0.034 Uiso 1 1 calc R U . . .
C60 C 0.1684(3) 0.8695(2) 0.8140(2) 0.0275(8) Uani 1 1 d . . . . .
C61 C 0.1846(3) 0.9099(2) 0.7436(2) 0.0289(8) Uani 1 1 d . . . . .
H61 H 0.147224 0.913955 0.708387 0.035 Uiso 1 1 calc R U . . .
C62 C 0.2534(3) 0.9443(2) 0.7236(2) 0.0277(8) Uani 1 1 d . . . . .
C63 C 0.3045(3) 0.9426(3) 0.7764(2) 0.0302(9) Uani 1 1 d . . . . .
C64 C 0.2927(3) 0.8996(2) 0.8465(2) 0.0301(8) Uani 1 1 d . . . . .
C65 C 0.2257(3) 0.8629(3) 0.8644(2) 0.0296(8) Uani 1 1 d . . . . .
H65 H 0.218637 0.832515 0.912203 0.035 Uiso 1 1 calc R U . . .
C67 C 0.3219(3) 1.0634(3) 0.7649(3) 0.0395(10) Uani 1 1 d . . . . .
H67A H 0.283729 1.060131 0.808685 0.047 Uiso 1 1 calc R U . . .
H67B H 0.281598 1.098246 0.724297 0.047 Uiso 1 1 calc R U . . .
C68 C 0.3946(4) 1.0977(3) 0.7663(3) 0.0519(13) Uani 1 1 d . . . . .
H68A H 0.432118 1.101573 0.722233 0.062 Uiso 1 1 calc R U . . .
H68B H 0.435562 1.062147 0.806434 0.062 Uiso 1 1 calc R U . . .
C69 C 0.3508(5) 1.1802(3) 0.7738(4) 0.0667(17) Uani 1 1 d . . . . .
H69A H 0.313114 1.216113 0.732607 0.100 Uiso 1 1 calc R U . . .
H69B H 0.399045 1.201087 0.776810 0.100 Uiso 1 1 calc R U . . .
H69C H 0.312035 1.176471 0.816621 0.100 Uiso 1 1 calc R U . . .
C70 C 0.4411(4) 0.6767(4) 1.0241(3) 0.0518(13) Uani 1 1 d . . . . .
H70 H 0.426239 0.643204 1.068347 0.062 Uiso 1 1 calc R U . . .
C71 C 0.3905(3) 0.7569(3) 0.9999(2) 0.0447(12) Uani 1 1 d . . . . .
H71 H 0.340029 0.777619 1.027663 0.054 Uiso 1 1 calc R U . . .
C72 C 0.4117(3) 0.8079(3) 0.9361(2) 0.0344(9) Uani 1 1 d . . . . .
C73 C 0.4886(3) 0.7759(3) 0.8984(2) 0.0311(9) Uani 1 1 d . . . . .
C74 C 0.5389(3) 0.6947(3) 0.9195(2) 0.0330(9) Uani 1 1 d . . . . .
C75 C 0.5126(3) 0.6461(3) 0.9835(2) 0.0421(11) Uani 1 1 d . . . . .
H75 H 0.545217 0.590613 0.999219 0.051 Uiso 1 1 calc R U . . .
C80 C 0.4823(2) 0.5869(2) 0.7797(2) 0.0258(8) Uani 1 1 d . . . . .
C81 C 0.5208(3) 0.5997(2) 0.8305(2) 0.0278(8) Uani 1 1 d . . . . .
H81 H 0.512593 0.571568 0.878858 0.033 Uiso 1 1 calc R U . . .
C82 C 0.5709(2) 0.6523(2) 0.8134(2) 0.0271(8) Uani 1 1 d . . . . .
C83 C 0.5805(3) 0.6940(2) 0.7422(2) 0.0290(8) Uani 1 1 d . . . . .
C84 C 0.5352(2) 0.6884(2) 0.6897(2) 0.0272(8) Uani 1 1 d . . . . .
C85 C 0.4895(3) 0.6323(2) 0.7097(2) 0.0258(8) Uani 1 1 d . . . . .
H85 H 0.462474 0.624971 0.674448 0.031 Uiso 1 1 calc R U . . .
C87 C 0.7254(3) 0.7045(3) 0.6974(3) 0.0348(9) Uani 1 1 d . . . . .
H87A H 0.719875 0.679297 0.663700 0.042 Uiso 1 1 calc R U . . .
H87B H 0.762580 0.662594 0.737476 0.042 Uiso 1 1 calc R U . . .
C88 C 0.7712(3) 0.7671(3) 0.6617(3) 0.0442(11) Uani 1 1 d . . . . .
H88A H 0.731702 0.810087 0.623448 0.053 Uiso 1 1 calc R U . . .
H88B H 0.777880 0.790736 0.696267 0.053 Uiso 1 1 calc R U . . .
C89 C 0.8643(4) 0.7332(4) 0.6312(3) 0.0574(14) Uani 1 1 d . . . . .
H89A H 0.857476 0.713428 0.594254 0.086 Uiso 1 1 calc R U . . .
H89B H 0.902840 0.689167 0.668525 0.086 Uiso 1 1 calc R U . . .
H89C H 0.893286 0.774811 0.610903 0.086 Uiso 1 1 calc R U . . .
C90 C 0.2905(3) 0.8423(3) 0.5427(2) 0.0386(10) Uani 1 1 d . . . . .
H90 H 0.252160 0.835395 0.514511 0.046 Uiso 1 1 calc R U . . .
C91 C 0.3801(3) 0.7909(3) 0.5553(2) 0.0341(9) Uani 1 1 d . . . . .
H91 H 0.402065 0.747793 0.537155 0.041 Uiso 1 1 calc R U . . .
C92 C 0.4380(3) 0.8023(2) 0.5946(2) 0.0288(8) Uani 1 1 d . . . . .
C93 C 0.4037(3) 0.8675(2) 0.6183(2) 0.0275(8) Uani 1 1 d . . . . .
C94 C 0.3122(3) 0.9172(2) 0.6101(2) 0.0274(8) Uani 1 1 d . . . . .
C95 C 0.2568(3) 0.9036(3) 0.5710(2) 0.0348(9) Uani 1 1 d . . . . .
H95 H 0.194674 0.936936 0.563600 0.042 Uiso 1 1 calc R U . . .
C607 C 0.3498(3) 0.8925(3) 0.9053(2) 0.0365(10) Uani 1 1 d . . . . .
H60A H 0.387432 0.928397 0.886246 0.044 Uiso 1 1 calc R U . . .
H60B H 0.308456 0.909223 0.942783 0.044 Uiso 1 1 calc R U . . .
C708 C 0.6131(3) 0.6617(3) 0.8718(2) 0.0327(9) Uani 1 1 d . . . . .
H70A H 0.654588 0.609250 0.899528 0.039 Uiso 1 1 calc R U . . .
H70B H 0.649783 0.698036 0.850826 0.039 Uiso 1 1 calc R U . . .
C809 C 0.5333(3) 0.7425(2) 0.6140(2) 0.0306(8) Uani 1 1 d . . . . .
H80A H 0.552122 0.709950 0.582319 0.037 Uiso 1 1 calc R U . . .
H80B H 0.577805 0.771350 0.607202 0.037 Uiso 1 1 calc R U . . .
C906 C 0.2747(3) 0.9804(2) 0.6451(2) 0.0305(8) Uani 1 1 d . . . . .
H90A H 0.217883 1.020412 0.621354 0.037 Uiso 1 1 calc R U . . .
H90B H 0.320104 1.007980 0.639895 0.037 Uiso 1 1 calc R U . . .
Ag1 Ag 0.41014(4) 0.79317(3) 0.77253(3) 0.03170(19) Uani 0.5777(16) 1 d . . P A
1
Cl1 Cl 0.30078(16) 0.74325(14) 0.73806(9) 0.0237(4) Uani 0.5777(16) 1 d . U P A
1
C77 C 0.5568(4) 0.8777(4) 0.8377(4) 0.0425(13) Uani 0.855(8) 1 d D U P A 1
H77A H 0.531601 0.897149 0.878030 0.051 Uiso 0.855(8) 1 calc R U P A 1
H77B H 0.544325 0.924384 0.793919 0.051 Uiso 0.855(8) 1 calc R U P A 1
C78 C 0.6586(3) 0.8376(3) 0.8452(4) 0.0459(14) Uani 0.855(8) 1 d D U P A 1
H78A H 0.682913 0.813869 0.807273 0.055 Uiso 0.855(8) 1 calc R U P A 1
H78B H 0.671260 0.793899 0.891024 0.055 Uiso 0.855(8) 1 calc R U P A 1
C79 C 0.7072(6) 0.8956(5) 0.8413(6) 0.069(2) Uani 0.855(8) 1 d D U P A 1
H79A H 0.689371 0.941859 0.798458 0.104 Uiso 0.855(8) 1 calc R U P A 1
H79B H 0.773827 0.869421 0.840272 0.104 Uiso 0.855(8) 1 calc R U P A 1
H79C H 0.690013 0.913193 0.882769 0.104 Uiso 0.855(8) 1 calc R U P A 1
C97 C 0.5094(4) 0.9328(4) 0.6062(3) 0.0401(13) Uani 0.846(8) 1 d D U P A 1
H97A H 0.465013 0.981357 0.575700 0.048 Uiso 0.846(8) 1 calc R U P A 1
H97B H 0.551423 0.904199 0.575710 0.048 Uiso 0.846(8) 1 calc R U P A 1
C98 C 0.5637(4) 0.9560(3) 0.6465(3) 0.0421(13) Uani 0.846(8) 1 d D U P A 1
H98A H 0.520900 0.987864 0.674322 0.050 Uiso 0.846(8) 1 calc R U P A 1
H98B H 0.604084 0.907152 0.679961 0.050 Uiso 0.846(8) 1 calc R U P A 1
C99 C 0.6215(6) 1.0034(5) 0.5982(5) 0.065(2) Uani 0.846(8) 1 d D U P A 1
H99A H 0.582667 1.048859 0.561939 0.098 Uiso 0.846(8) 1 calc R U P A 1
H99B H 0.669703 0.969502 0.575542 0.098 Uiso 0.846(8) 1 calc R U P A 1
H99C H 0.649692 1.022833 0.625493 0.098 Uiso 0.846(8) 1 calc R U P A 1
O1 O 0.2989(7) 0.7316(6) 0.7571(5) 0.0237(4) Uani 0.4223(16) 1 d D U P A 2
H1A H 0.281969 0.786179 0.740839 0.036 Uiso 0.4223(16) 1 d R U P A 2
H1B H 0.361871 0.715199 0.756738 0.036 Uiso 0.4223(16) 1 d R U P A 2
C77A C 0.585(2) 0.838(2) 0.8602(15) 0.047(4) Uani 0.145(8) 1 d D U P A 2
H77C H 0.628687 0.787568 0.888714 0.056 Uiso 0.145(8) 1 calc R U P A 2
H77D H 0.559830 0.873353 0.889565 0.056 Uiso 0.145(8) 1 calc R U P A 2
C78A C 0.632(2) 0.878(2) 0.7948(17) 0.051(4) Uani 0.145(8) 1 d D U P A 2
H78C H 0.584042 0.919405 0.762074 0.062 Uiso 0.145(8) 1 calc R U P A 2
H78D H 0.665958 0.837778 0.771915 0.062 Uiso 0.145(8) 1 calc R U P A 2
C79A C 0.699(2) 0.917(2) 0.802(2) 0.042(6) Uani 0.145(8) 1 d D U P A 2
H79D H 0.714343 0.949081 0.754770 0.063 Uiso 0.145(8) 1 calc R U P A 2
H79E H 0.754642 0.875949 0.824259 0.063 Uiso 0.145(8) 1 calc R U P A 2
H79F H 0.670319 0.951608 0.830532 0.063 Uiso 0.145(8) 1 calc R U P A 2
C97A C 0.5410(14) 0.9032(16) 0.623(2) 0.046(4) Uani 0.154(8) 1 d D U P A 2
H97C H 0.560384 0.888911 0.579177 0.055 Uiso 0.154(8) 1 calc R U P A 2
H97D H 0.592965 0.877687 0.655523 0.055 Uiso 0.154(8) 1 calc R U P A 2
C98A C 0.5049(19) 0.9922(15) 0.6068(18) 0.043(3) Uani 0.154(8) 1 d D U P A 2
H98C H 0.476343 1.005087 0.649749 0.052 Uiso 0.154(8) 1 calc R U P A 2
H98D H 0.457913 1.016986 0.569930 0.052 Uiso 0.154(8) 1 calc R U P A 2
C99A C 0.585(2) 1.024(3) 0.582(2) 0.054(6) Uani 0.154(8) 1 d D U P A 2
H99D H 0.617700 1.004463 0.543074 0.081 Uiso 0.154(8) 1 calc R U P A 2
H99E H 0.626514 1.004989 0.620569 0.081 Uiso 0.154(8) 1 calc R U P A 2
H99F H 0.561896 1.082085 0.564482 0.081 Uiso 0.154(8) 1 calc R U P A 2
Al40 Al 0.84804(9) 0.24930(8) 0.73419(7) 0.0313(3) Uani 1 1 d . . . . .
F1 F 0.9440(2) 0.3854(3) 0.7020(3) 0.0946(14) Uani 1 1 d . U . . .
F2 F 0.8812(3) 0.4522(3) 0.6031(2) 0.0949(14) Uani 1 1 d . U . . .
F3 F 0.8729(3) 0.5117(2) 0.6761(3) 0.0863(13) Uani 1 1 d . U . . .
F4 F 0.8370(3) 0.4041(3) 0.8127(2) 0.0943(15) Uani 1 1 d . U . . .
F5 F 0.7287(3) 0.5136(2) 0.7695(2) 0.0720(10) Uani 1 1 d . U . . .
F6 F 0.7007(3) 0.4041(3) 0.8109(2) 0.0946(14) Uani 1 1 d . U . . .
F7 F 0.7096(3) 0.4593(2) 0.59602(19) 0.0726(10) Uani 1 1 d . U . . .
F8 F 0.6998(3) 0.55633(19) 0.6303(2) 0.0686(10) Uani 1 1 d . U . . .
F9 F 0.6225(2) 0.4776(2) 0.6839(2) 0.0741(11) Uani 1 1 d . U . . .
O401 O 0.7903(2) 0.34937(19) 0.7085(2) 0.0479(9) Uani 1 1 d . . . . .
O406 O 0.8907(3) 0.2201(2) 0.81653(19) 0.0638(11) Uani 1 1 d D . . . .
O411 O 0.7703(3) 0.2050(2) 0.7309(2) 0.0544(9) Uani 1 1 d D . . . .
O416 O 0.9381(2) 0.2233(2) 0.67961(19) 0.0536(9) Uani 1 1 d D . . . .
C402 C 0.7836(3) 0.4240(3) 0.7024(3) 0.0380(10) Uani 1 1 d . . . . .
C403 C 0.8712(4) 0.4439(4) 0.6720(4) 0.0618(16) Uani 1 1 d . . . . .
C404 C 0.7611(4) 0.4370(4) 0.7749(3) 0.0595(16) Uani 1 1 d . . . . .
C405 C 0.7037(4) 0.4810(3) 0.6511(3) 0.0506(13) Uani 1 1 d . . . . .
C407 C 0.9515(3) 0.1721(3) 0.8682(2) 0.0689(15) Uani 1 1 d D U . . .
C412 C 0.6846(3) 0.2001(3) 0.7398(2) 0.0622(13) Uani 1 1 d D U . . .
C417 C 0.9749(3) 0.2050(2) 0.6208(2) 0.0449(10) Uani 1 1 d D U . . .
F10 F 0.8471(5) 0.2346(5) 0.9423(4) 0.097(3) Uani 0.665(5) 1 d D U P B 1
F11 F 0.9607(7) 0.1361(6) 0.9920(3) 0.102(3) Uani 0.665(5) 1 d D U P B 1
F12 F 0.8546(5) 0.1175(4) 0.9535(4) 0.110(3) Uani 0.665(5) 1 d D U P B 1
F13 F 1.0438(5) 0.0378(4) 0.9174(3) 0.104(3) Uani 0.665(5) 1 d D U P B 1
F14 F 0.9462(7) 0.0604(5) 0.8454(5) 0.127(4) Uani 0.665(5) 1 d D U P B 1
F15 F 1.0638(5) 0.0882(5) 0.8111(4) 0.098(3) Uani 0.665(5) 1 d D U P B 1
F16 F 1.0509(5) 0.2405(5) 0.7947(4) 0.111(3) Uani 0.665(5) 1 d D U P B 1
F17 F 1.1005(4) 0.1661(5) 0.8963(4) 0.106(2) Uani 0.665(5) 1 d D U P B 1
F18 F 0.9958(5) 0.2745(4) 0.8833(4) 0.113(3) Uani 0.665(5) 1 d D U P B 1
F19 F 0.5529(4) 0.2242(5) 0.8149(4) 0.113(3) Uani 0.663(5) 1 d D U P C 1
F20 F 0.5956(4) 0.3242(3) 0.7536(4) 0.0823(19) Uani 0.663(5) 1 d D U P C 1
F21 F 0.6772(5) 0.2329(5) 0.8423(3) 0.101(3) Uani 0.663(5) 1 d D U P C 1
F22 F 0.6716(5) 0.1908(5) 0.6279(4) 0.112(2) Uani 0.663(5) 1 d D U P C 1
F23 F 0.6499(6) 0.3106(4) 0.6334(4) 0.102(3) Uani 0.663(5) 1 d D U P C 1
F24 F 0.5464(4) 0.2526(6) 0.6773(5) 0.135(4) Uani 0.663(5) 1 d D U P C 1
F25 F 0.7548(5) 0.0718(4) 0.7309(5) 0.104(2) Uani 0.663(5) 1 d D U P C 1
F26 F 0.6087(5) 0.1065(5) 0.7598(5) 0.136(3) Uani 0.663(5) 1 d D U P C 1
F27 F 0.7109(5) 0.0844(4) 0.8373(3) 0.113(3) Uani 0.663(5) 1 d D U P C 1
F28 F 0.8413(3) 0.3027(4) 0.5641(3) 0.087(2) Uani 0.744(4) 1 d D U P D 1
F29 F 0.9464(5) 0.2527(5) 0.4978(2) 0.087(3) Uani 0.744(4) 1 d D U P D 1
F30 F 0.9654(5) 0.3342(3) 0.5404(3) 0.101(2) Uani 0.744(4) 1 d D U P D 1
F31 F 1.1177(4) 0.1959(4) 0.5578(4) 0.0976(15) Uani 0.744(4) 1 d D U P D 1
F32 F 1.1224(3) 0.1284(3) 0.6681(3) 0.0881(18) Uani 0.744(4) 1 d D U P D 1
F33 F 1.0897(4) 0.2544(4) 0.6366(4) 0.0907(18) Uani 0.744(4) 1 d D U P D 1
F34 F 0.9769(5) 0.0746(3) 0.6861(2) 0.0850(18) Uani 0.744(4) 1 d D U P D 1
F35 F 1.0284(4) 0.0938(3) 0.5799(3) 0.0746(19) Uani 0.744(4) 1 d D U P D 1
F36 F 0.8843(3) 0.1399(3) 0.5998(3) 0.0757(14) Uani 0.744(4) 1 d D U P D 1
C408 C 0.9035(5) 0.1659(4) 0.9401(4) 0.078(2) Uani 0.665(5) 1 d D U P B 1
C409 C 1.0012(5) 0.0902(4) 0.8607(3) 0.079(2) Uani 0.665(5) 1 d D U P B 1
C410 C 1.0259(5) 0.2133(4) 0.8610(3) 0.087(2) Uani 0.665(5) 1 d D U P B 1
C413 C 0.6258(4) 0.2467(4) 0.7888(4) 0.079(2) Uani 0.663(5) 1 d D U P C 1
C414 C 0.6378(5) 0.2397(4) 0.6658(4) 0.098(3) Uani 0.663(5) 1 d D U P C 1
C415 C 0.6900(5) 0.1116(5) 0.7693(4) 0.099(3) Uani 0.663(5) 1 d D U P C 1
C418 C 0.9322(4) 0.2746(3) 0.5552(3) 0.0640(19) Uani 0.744(4) 1 d D U P D 1
C419 C 1.0790(4) 0.1958(3) 0.6205(3) 0.0655(18) Uani 0.744(4) 1 d D U P D 1
C420 C 0.9657(4) 0.1279(3) 0.6219(3) 0.0527(16) Uani 0.744(4) 1 d D U P D 1
F10A F 0.9531(10) 0.2661(7) 0.9166(6) 0.100(4) Uani 0.335(5) 1 d D U P B 2
F11A F 0.9596(13) 0.1519(9) 0.9892(4) 0.098(5) Uani 0.335(5) 1 d D U P B 2
F12A F 0.8355(8) 0.2294(10) 0.9381(9) 0.102(5) Uani 0.335(5) 1 d D U P B 2
F13A F 0.8554(8) 0.0922(7) 0.9264(7) 0.116(5) Uani 0.335(5) 1 d D U P B 2
F14A F 0.9220(11) 0.0741(7) 0.8361(7) 0.092(4) Uani 0.335(5) 1 d D U P B 2
F15A F 0.9944(9) 0.0312(5) 0.9280(7) 0.112(5) Uani 0.335(5) 1 d D U P B 2
F16A F 1.0765(9) 0.1185(9) 0.7983(8) 0.109(5) Uani 0.335(5) 1 d D U P B 2
F17A F 1.1097(6) 0.1177(10) 0.8945(7) 0.126(5) Uani 0.335(5) 1 d D U P B 2
F18A F 1.0713(9) 0.2247(8) 0.8101(9) 0.128(6) Uani 0.335(5) 1 d D U P B 2
F19A F 0.5594(7) 0.2120(11) 0.8218(7) 0.127(6) Uani 0.337(5) 1 d D U P C 2
F20A F 0.6559(12) 0.2712(7) 0.8207(6) 0.093(4) Uani 0.337(5) 1 d D U P C 2
F21A F 0.6937(9) 0.1425(8) 0.8645(4) 0.118(4) Uani 0.337(5) 1 d D U P C 2
F22A F 0.6689(11) 0.2749(9) 0.6192(4) 0.111(5) Uani 0.337(5) 1 d D U P C 2
F23A F 0.5997(8) 0.3360(5) 0.6959(8) 0.100(4) Uani 0.337(5) 1 d D U P C 2
F24A F 0.5457(7) 0.2524(9) 0.6775(9) 0.136(6) Uani 0.337(5) 1 d D U P C 2
F25A F 0.7088(9) 0.1192(7) 0.6711(6) 0.095(3) Uani 0.337(5) 1 d D U P C 2
F26A F 0.6152(8) 0.1009(8) 0.7648(9) 0.148(6) Uani 0.337(5) 1 d D U P C 2
F27A F 0.7646(9) 0.0632(5) 0.7795(8) 0.101(4) Uani 0.337(5) 1 d D U P C 2
F28A F 0.8402(7) 0.2155(8) 0.5686(7) 0.082(4) Uani 0.256(4) 1 d D U P D 2
F29A F 0.9422(11) 0.2570(12) 0.4984(4) 0.083(7) Uani 0.256(4) 1 d D U P D 2
F30A F 0.8584(11) 0.3247(6) 0.5624(10) 0.082(5) Uani 0.256(4) 1 d D U P D 2
F31A F 1.1143(9) 0.1856(11) 0.5548(9) 0.0976(15) Uani 0.256(4) 1 d D U P D 2
F32A F 1.1145(8) 0.2049(11) 0.6529(8) 0.091(4) Uani 0.256(4) 1 d D U P D 2
F33A F 1.0450(9) 0.3021(6) 0.5637(8) 0.093(4) Uani 0.256(4) 1 d D U P D 2
F34A F 1.0638(8) 0.0717(5) 0.6766(7) 0.084(4) Uani 0.256(4) 1 d D U P D 2
F35A F 1.0025(12) 0.0965(7) 0.5793(6) 0.067(5) Uani 0.256(4) 1 d D U P D 2
F36A F 0.9198(8) 0.0949(6) 0.6732(7) 0.063(3) Uani 0.256(4) 1 d D U P D 2
C508 C 0.9261(7) 0.2045(6) 0.9298(4) 0.080(3) Uani 0.335(5) 1 d D U P B 2
C509 C 0.9314(6) 0.0903(5) 0.8915(5) 0.086(3) Uani 0.335(5) 1 d D U P B 2
C510 C 1.0497(5) 0.1596(6) 0.8429(5) 0.088(3) Uani 0.335(5) 1 d D U P B 2
C513 C 0.6474(6) 0.2064(6) 0.8140(4) 0.093(4) Uani 0.337(5) 1 d D U P C 2
C514 C 0.6224(6) 0.2678(5) 0.6813(5) 0.099(3) Uani 0.337(5) 1 d D U P C 2
C515 C 0.6925(6) 0.1166(5) 0.7381(5) 0.102(3) Uani 0.337(5) 1 d D U P C 2
C518 C 0.9029(6) 0.2514(5) 0.5619(4) 0.059(3) Uani 0.256(4) 1 d D U P D 2
C519 C 1.0632(5) 0.2243(6) 0.5979(5) 0.068(3) Uani 0.256(4) 1 d D U P D 2
C520 C 0.9911(6) 0.1151(4) 0.6375(5) 0.064(3) Uani 0.256(4) 1 d D U P D 2
C101 C 0.6265(10) 0.8117(8) 0.4417(8) 0.145(5) Uani 0.736(10) 1 d D U P E 1
H10A H 0.627444 0.852627 0.395795 0.217 Uiso 0.736(10) 1 calc R U P E 1
H10B H 0.677603 0.803618 0.469782 0.217 Uiso 0.736(10) 1 calc R U P E 1
H10C H 0.568291 0.828870 0.466512 0.217 Uiso 0.736(10) 1 calc R U P E 1
C102 C 0.6363(8) 0.7335(8) 0.4306(8) 0.139(4) Uani 0.736(10) 1 d D U P E 1
H10D H 0.605863 0.701357 0.469853 0.167 Uiso 0.736(10) 1 calc R U P E 1
H10E H 0.607677 0.744322 0.385870 0.167 Uiso 0.736(10) 1 calc R U P E 1
C103 C 0.7369(8) 0.6897(6) 0.4280(6) 0.135(4) Uani 0.736(10) 1 d D U P E 1
H10F H 0.766635 0.722817 0.388953 0.162 Uiso 0.736(10) 1 calc R U P E 1
H10G H 0.764834 0.680021 0.472656 0.162 Uiso 0.736(10) 1 calc R U P E 1
C104 C 0.7537(8) 0.6120(6) 0.4172(6) 0.137(4) Uani 0.736(10) 1 d D U P E 1
H10H H 0.726371 0.621213 0.372485 0.164 Uiso 0.736(10) 1 calc R U P E 1
H10I H 0.724666 0.578326 0.456334 0.164 Uiso 0.736(10) 1 calc R U P E 1
C105 C 0.8552(8) 0.5706(8) 0.4150(8) 0.150(4) Uani 0.736(10) 1 d D U P E 1
H10J H 0.883789 0.604898 0.376116 0.180 Uiso 0.736(10) 1 calc R U P E 1
H10K H 0.882062 0.561998 0.459781 0.180 Uiso 0.736(10) 1 calc R U P E 1
C106 C 0.8760(10) 0.4933(8) 0.4044(7) 0.128(4) Uani 0.736(10) 1 d D U P E 1
H10L H 0.869032 0.502077 0.354511 0.192 Uiso 0.736(10) 1 calc R U P E 1
H10N H 0.833580 0.465946 0.433255 0.192 Uiso 0.736(10) 1 calc R U P E 1
H10M H 0.939263 0.460416 0.418244 0.192 Uiso 0.736(10) 1 calc R U P E 1
C107 C 0.2904(7) 0.0701(10) 0.9869(9) 0.171(6) Uani 0.776(12) 1 d D U P F 1
H10O H 0.246750 0.121513 0.961378 0.257 Uiso 0.776(12) 1 calc R U P F 1
H10P H 0.272076 0.054371 1.036894 0.257 Uiso 0.776(12) 1 calc R U P F 1
H10Q H 0.290777 0.029665 0.967150 0.257 Uiso 0.776(12) 1 calc R U P F 1
C108 C 0.3844(6) 0.0771(7) 0.9798(9) 0.164(5) Uani 0.776(12) 1 d D U P F 1
H10R H 0.388278 0.108287 1.008731 0.197 Uiso 0.776(12) 1 calc R U P F 1
H10S H 0.397473 0.104958 0.929943 0.197 Uiso 0.776(12) 1 calc R U P F 1
C109 C 0.4529(3) -0.0049(5) 1.0040(6) 0.162(5) Uani 0.776(12) 1 d D U P F 1
H10U H 0.449605 -0.036252 0.975011 0.194 Uiso 0.776(12) 1 calc R U P F 1
H10T H 0.440349 -0.032941 1.053918 0.194 Uiso 0.776(12) 1 calc R U P F 1
C201 C 0.587(2) 0.7988(18) 0.432(2) 0.148(8) Uani 0.264(10) 1 d D U P E 2
H20A H 0.588909 0.852528 0.405239 0.222 Uiso 0.264(10) 1 calc R U P E 2
H20B H 0.551252 0.799632 0.476057 0.222 Uiso 0.264(10) 1 calc R U P E 2
H20C H 0.558205 0.780646 0.404240 0.222 Uiso 0.264(10) 1 calc R U P E 2
C202 C 0.684(2) 0.7426(17) 0.450(2) 0.138(5) Uani 0.264(10) 1 d D U P E 2
H20D H 0.728529 0.771070 0.427874 0.166 Uiso 0.264(10) 1 calc R U P E 2
H20E H 0.691684 0.721426 0.501480 0.166 Uiso 0.264(10) 1 calc R U P E 2
C203 C 0.6991(17) 0.6756(15) 0.4217(15) 0.140(4) Uani 0.264(10) 1 d D U P E 2
H20F H 0.653843 0.647454 0.443552 0.168 Uiso 0.264(10) 1 calc R U P E 2
H20G H 0.690785 0.697001 0.370051 0.168 Uiso 0.264(10) 1 calc R U P E 2
C204 C 0.7944(17) 0.6189(15) 0.4384(16) 0.141(4) Uani 0.264(10) 1 d D U P E 2
H20H H 0.802669 0.597412 0.490132 0.169 Uiso 0.264(10) 1 calc R U P E 2
H20I H 0.839633 0.647026 0.416676 0.169 Uiso 0.264(10) 1 calc R U P E 2
C205 C 0.810(2) 0.5520(18) 0.410(2) 0.142(5) Uani 0.264(10) 1 d D U P E 2
H20J H 0.801482 0.573438 0.358680 0.171 Uiso 0.264(10) 1 calc R U P E 2
H20K H 0.764781 0.523709 0.432229 0.171 Uiso 0.264(10) 1 calc R U P E 2
C206 C 0.906(2) 0.4954(19) 0.427(2) 0.146(8) Uani 0.264(10) 1 d D U P E 2
H20L H 0.945766 0.506397 0.385488 0.219 Uiso 0.264(10) 1 calc R U P E 2
H20M H 0.905307 0.440547 0.440531 0.219 Uiso 0.264(10) 1 calc R U P E 2
H20N H 0.928469 0.502480 0.466232 0.219 Uiso 0.264(10) 1 calc R U P E 2
C207 C 0.3020(16) -0.006(4) 1.025(3) 0.180(10) Uani 0.224(12) 1 d D U P F 2
H20O H 0.284377 0.048619 1.026161 0.269 Uiso 0.224(12) 1 calc R U P F 2
H20P H 0.271598 -0.036962 1.064095 0.269 Uiso 0.224(12) 1 calc R U P F 2
H20Q H 0.283431 -0.004390 0.980103 0.269 Uiso 0.224(12) 1 calc R U P F 2
C208 C 0.4042(17) -0.044(2) 1.031(3) 0.166(6) Uani 0.224(12) 1 d D U P F 2
H20R H 0.426139 -0.085283 1.008575 0.199 Uiso 0.224(12) 1 calc R U P F 2
H20S H 0.420504 -0.069037 1.081821 0.199 Uiso 0.224(12) 1 calc R U P F 2
C209 C 0.4488(3) 0.0195(10) 0.9965(17) 0.166(6) Uani 0.224(12) 1 d D U P F 2
H20T H 0.427040 0.061098 1.019315 0.200 Uiso 0.224(12) 1 calc R U P F 2
H20U H 0.432706 0.044825 0.946035 0.200 Uiso 0.224(12) 1 calc R U P F 2

loop_
_atom_site_aniso_label
_atom_site_aniso_U_11
_atom_site_aniso_U_22
_atom_site_aniso_U_33
_atom_site_aniso_U_23
_atom_site_aniso_U_13
_atom_site_aniso_U_12
Rh1 0.01971(15) 0.02595(16) 0.02341(15) -0.01037(12) -0.00035(10) -0.00669(11)
P20 0.0184(4) 0.0253(5) 0.0233(4) -0.0089(4) 0.0011(3) -0.0066(4)
P40 0.0216(5) 0.0252(5) 0.0216(4) -0.0098(4) -0.0017(3) -0.0064(4)
O66 0.0261(14) 0.0361(16) 0.0508(18) -0.0257(15) 0.0062(13) -0.0134(12)
O76 0.0338(16) 0.0422(18) 0.0379(16) -0.0162(14) 0.0045(13) -0.0147(14)
O86 0.0225(14) 0.0352(16) 0.0487(18) -0.0193(14) 0.0076(12) -0.0132(12)
O96 0.0272(14) 0.0351(16) 0.0406(16) -0.0172(13) -0.0006(12) -0.0104(12)
C4 0.0211(17) 0.0261(19) 0.0242(17) -0.0091(15) -0.0017(14) -0.0049(14)
C5 0.036(2) 0.038(2) 0.032(2) -0.0164(18) -0.0050(17) -0.0097(18)
C6 0.047(3) 0.048(3) 0.032(2) -0.017(2) -0.012(2) -0.010(2)
C7 0.050(3) 0.043(3) 0.0228(19) -0.0117(18) -0.0019(18) -0.008(2)
C8 0.037(2) 0.031(2) 0.030(2) -0.0075(17) 0.0054(17) -0.0070(18)
C9 0.0209(18) 0.0229(18) 0.0286(18) -0.0093(15) 0.0000(14) -0.0021(14)
C10 0.0223(18) 0.0251(19) 0.036(2) -0.0115(17) -0.0003(15) -0.0066(15)
C11 0.030(2) 0.036(2) 0.047(3) -0.012(2) 0.0027(19) -0.0163(18)
C12 0.034(2) 0.047(3) 0.082(4) -0.036(3) 0.007(2) -0.022(2)
C13 0.038(3) 0.054(3) 0.071(4) -0.038(3) -0.016(2) -0.013(2)
C14 0.032(2) 0.038(2) 0.033(2) -0.0198(18) -0.0016(17) -0.0079(18)
C15 0.0208(18) 0.031(2) 0.033(2) -0.0158(17) -0.0032(15) -0.0074(15)
C21 0.0228(18) 0.0276(19) 0.0298(19) -0.0092(16) -0.0005(15) -0.0103(15)
C22 0.031(2) 0.038(2) 0.0281(19) -0.0173(18) -0.0002(16) -0.0102(17)
C23 0.048(3) 0.045(3) 0.030(2) -0.011(2) -0.0053(19) -0.017(2)
C24 0.045(3) 0.039(3) 0.042(3) 0.001(2) -0.020(2) -0.012(2)
C25 0.032(2) 0.040(3) 0.054(3) -0.008(2) -0.009(2) -0.001(2)
C26 0.028(2) 0.039(2) 0.041(2) -0.015(2) 0.0026(18) -0.0043(18)
C27 0.0213(18) 0.028(2) 0.033(2) -0.0103(16) 0.0040(15) -0.0086(15)
C28 0.032(2) 0.034(2) 0.037(2) -0.0134(19) 0.0049(17) -0.0115(18)
C29 0.049(3) 0.040(3) 0.038(2) -0.011(2) 0.020(2) -0.019(2)
C30 0.036(2) 0.035(2) 0.057(3) -0.013(2) 0.020(2) -0.016(2)
C31 0.026(2) 0.039(3) 0.064(3) -0.018(2) 0.004(2) -0.0145(19)
C32 0.0234(19) 0.033(2) 0.039(2) -0.0097(18) 0.0016(16) -0.0117(16)
C33 0.029(2) 0.045(2) 0.032(2) -0.0236(19) 0.0101(16) -0.0190(18)
C41 0.0259(19) 0.035(2) 0.0269(18) -0.0151(17) -0.0011(15) -0.0115(16)
C42 0.036(2) 0.043(3) 0.032(2) -0.0135(19) -0.0037(18) -0.0137(19)
C43 0.051(3) 0.067(3) 0.028(2) -0.012(2) -0.006(2) -0.029(3)
C44 0.069(4) 0.081(4) 0.028(2) -0.028(3) 0.009(2) -0.038(3)
C45 0.061(3) 0.068(4) 0.046(3) -0.038(3) 0.018(3) -0.020(3)
C46 0.040(2) 0.043(3) 0.036(2) -0.020(2) 0.0071(19) -0.006(2)
C47 0.0227(18) 0.0232(18) 0.0312(19) -0.0114(16) 0.0027(15) -0.0044(14)
C48 0.036(2) 0.034(2) 0.038(2) -0.0170(19) 0.0011(18) -0.0127(18)
C49 0.053(3) 0.041(3) 0.059(3) -0.028(2) 0.003(2) -0.024(2)
C50 0.055(3) 0.027(2) 0.057(3) -0.018(2) 0.015(2) -0.019(2)
C51 0.043(3) 0.037(2) 0.039(2) -0.006(2) 0.005(2) -0.012(2)
C52 0.035(2) 0.032(2) 0.031(2) -0.0086(17) -0.0022(17) -0.0124(18)
C53 0.0237(19) 0.028(2) 0.032(2) -0.0062(16) -0.0094(15) -0.0063(15)
C60 0.0216(18) 0.035(2) 0.034(2) -0.0207(17) 0.0056(15) -0.0116(16)
C61 0.0222(18) 0.034(2) 0.034(2) -0.0155(17) 0.0008(15) -0.0085(16)
C62 0.0220(18) 0.0266(19) 0.038(2) -0.0157(17) 0.0023(16) -0.0082(15)
C63 0.0211(18) 0.035(2) 0.043(2) -0.0232(19) 0.0057(16) -0.0110(16)
C64 0.0225(19) 0.034(2) 0.040(2) -0.0224(18) 0.0014(16) -0.0062(16)
C65 0.0252(19) 0.036(2) 0.031(2) -0.0165(17) 0.0043(15) -0.0110(16)
C67 0.033(2) 0.032(2) 0.061(3) -0.026(2) 0.003(2) -0.0099(18)
C68 0.052(3) 0.046(3) 0.076(4) -0.036(3) 0.009(3) -0.026(2)
C69 0.078(4) 0.049(3) 0.094(5) -0.039(3) 0.015(4) -0.036(3)
C70 0.056(3) 0.074(4) 0.029(2) -0.007(2) -0.008(2) -0.034(3)
C71 0.039(3) 0.074(4) 0.032(2) -0.024(2) -0.0004(19) -0.024(2)
C72 0.027(2) 0.054(3) 0.033(2) -0.024(2) -0.0046(16) -0.0141(19)
C73 0.0256(19) 0.045(2) 0.030(2) -0.0195(18) -0.0032(16) -0.0125(18)
C74 0.028(2) 0.047(3) 0.032(2) -0.0171(19) -0.0079(16) -0.0137(18)
C75 0.045(3) 0.053(3) 0.034(2) -0.010(2) -0.014(2) -0.021(2)
C80 0.0182(17) 0.0249(18) 0.033(2) -0.0106(16) -0.0023(14) -0.0040(14)
C81 0.0243(19) 0.0266(19) 0.032(2) -0.0086(16) -0.0031(15) -0.0078(15)
C82 0.0180(17) 0.0280(19) 0.036(2) -0.0139(17) -0.0044(15) -0.0039(15)
C83 0.0177(17) 0.028(2) 0.042(2) -0.0159(18) 0.0032(16) -0.0051(15)
C84 0.0173(17) 0.0252(19) 0.037(2) -0.0145(17) 0.0005(15) -0.0010(14)
C85 0.0217(18) 0.0246(18) 0.033(2) -0.0136(16) 0.0005(15) -0.0054(14)
C87 0.0179(18) 0.039(2) 0.049(3) -0.019(2) 0.0043(17) -0.0093(17)
C88 0.031(2) 0.047(3) 0.058(3) -0.020(2) 0.008(2) -0.018(2)
C89 0.039(3) 0.070(4) 0.066(4) -0.022(3) 0.011(3) -0.026(3)
C90 0.036(2) 0.050(3) 0.036(2) -0.015(2) -0.0042(18) -0.020(2)
C91 0.041(2) 0.039(2) 0.028(2) -0.0150(18) 0.0033(17) -0.0177(19)
C92 0.030(2) 0.032(2) 0.0254(18) -0.0093(16) 0.0043(15) -0.0127(16)
C93 0.028(2) 0.030(2) 0.0251(18) -0.0077(16) 0.0010(15) -0.0119(16)
C94 0.0267(19) 0.028(2) 0.0262(18) -0.0063(16) 0.0008(15) -0.0104(16)
C95 0.028(2) 0.036(2) 0.035(2) -0.0059(18) -0.0080(17) -0.0065(17)
C607 0.026(2) 0.055(3) 0.041(2) -0.031(2) 0.0042(17) -0.0147(19)
C708 0.0213(19) 0.036(2) 0.043(2) -0.0155(19) -0.0113(17) -0.0054(16)
C809 0.031(2) 0.031(2) 0.030(2) -0.0127(17) 0.0085(16) -0.0123(17)
C906 0.026(2) 0.030(2) 0.031(2) -0.0066(17) 0.0007(16) -0.0085(16)
Ag1 0.0252(3) 0.0365(3) 0.0379(3) -0.0189(2) -0.0022(2) -0.0078(2)
Cl1 0.0195(6) 0.0235(9) 0.0262(11) -0.0075(9) 0.0066(8) -0.0082(6)
C77 0.041(3) 0.038(3) 0.051(3) -0.015(2) 0.006(2) -0.018(2)
C78 0.038(3) 0.041(3) 0.061(3) -0.017(2) 0.006(2) -0.018(2)
C79 0.054(4) 0.053(4) 0.105(6) -0.026(4) 0.010(4) -0.027(3)
C97 0.029(2) 0.044(3) 0.048(3) -0.013(2) -0.002(2) -0.014(2)
C98 0.037(2) 0.041(3) 0.053(3) -0.019(2) -0.002(2) -0.015(2)
C99 0.058(4) 0.058(4) 0.087(5) -0.015(4) -0.003(4) -0.037(4)
O1 0.0195(6) 0.0235(9) 0.0262(11) -0.0075(9) 0.0066(8) -0.0082(6)
C77A 0.045(5) 0.043(5) 0.053(5) -0.015(4) 0.002(4) -0.017(4)
C78A 0.048(5) 0.048(5) 0.057(5) -0.016(4) 0.003(4) -0.017(4)
C79A 0.038(8) 0.037(8) 0.058(9) -0.015(7) 0.004(8) -0.024(7)
C97A 0.040(5) 0.047(5) 0.050(5) -0.013(4) -0.003(4) -0.015(4)
C98A 0.038(5) 0.045(5) 0.048(5) -0.015(4) -0.001(4) -0.017(4)
C99A 0.045(9) 0.056(9) 0.060(9) -0.012(7) -0.001(8) -0.021(7)
Al40 0.0307(6) 0.0339(7) 0.0300(6) -0.0158(5) -0.0007(5) -0.0057(5)
F1 0.0384(19) 0.107(3) 0.152(4) -0.069(3) -0.010(2) -0.011(2)
F2 0.093(3) 0.133(4) 0.095(3) -0.067(3) 0.046(2) -0.068(3)
F3 0.075(2) 0.088(3) 0.134(4) -0.062(3) 0.006(2) -0.049(2)
F4 0.108(3) 0.097(3) 0.081(3) -0.058(2) -0.042(2) 0.007(2)
F5 0.085(2) 0.060(2) 0.081(2) -0.0544(19) -0.0001(19) -0.0040(18)
F6 0.122(4) 0.113(3) 0.069(2) -0.050(2) 0.037(2) -0.055(3)
F7 0.094(3) 0.066(2) 0.067(2) -0.0301(18) -0.0290(19) -0.0188(19)
F8 0.076(2) 0.0448(18) 0.082(2) -0.0186(17) -0.0169(19) -0.0124(16)
F9 0.0402(18) 0.071(2) 0.116(3) -0.042(2) -0.0068(19) -0.0101(16)
O401 0.048(2) 0.0368(18) 0.066(2) -0.0275(17) -0.0040(17) -0.0099(15)
O406 0.065(3) 0.077(3) 0.043(2) -0.017(2) -0.0162(19) -0.013(2)
O411 0.058(2) 0.048(2) 0.068(2) -0.0262(19) 0.0028(19) -0.0242(18)
O416 0.049(2) 0.064(2) 0.049(2) -0.0340(19) 0.0088(16) -0.0076(18)
C402 0.035(2) 0.039(2) 0.050(3) -0.029(2) 0.002(2) -0.0105(19)
C403 0.044(3) 0.070(4) 0.091(5) -0.050(4) 0.003(3) -0.020(3)
C404 0.067(4) 0.060(4) 0.060(3) -0.043(3) -0.005(3) -0.007(3)
C405 0.052(3) 0.045(3) 0.062(3) -0.024(3) -0.007(3) -0.014(2)
C407 0.070(3) 0.079(3) 0.050(2) -0.023(2) -0.007(2) -0.010(2)
C412 0.065(3) 0.067(3) 0.075(3) -0.032(2) 0.005(2) -0.038(2)
C417 0.046(2) 0.049(2) 0.043(2) -0.0282(18) 0.0013(18) -0.0067(18)
F10 0.106(5) 0.114(5) 0.064(4) -0.053(3) 0.008(4) -0.008(4)
F11 0.127(5) 0.122(6) 0.036(3) -0.021(3) -0.018(4) -0.013(5)
F12 0.113(5) 0.109(5) 0.081(4) -0.020(4) 0.031(4) -0.030(4)
F13 0.096(5) 0.098(5) 0.072(4) -0.017(3) -0.015(4) 0.018(4)
F14 0.158(7) 0.089(5) 0.116(6) -0.036(4) -0.026(5) -0.008(5)
F15 0.099(5) 0.097(5) 0.061(4) -0.027(4) 0.013(3) 0.007(4)
F16 0.069(4) 0.164(6) 0.082(4) -0.003(4) -0.020(3) -0.047(4)
F17 0.073(4) 0.116(5) 0.104(4) -0.013(4) -0.041(3) -0.010(4)
F18 0.117(5) 0.129(5) 0.108(5) -0.053(4) -0.021(4) -0.035(4)
F19 0.084(4) 0.146(6) 0.134(6) -0.067(5) 0.059(4) -0.070(4)
F20 0.061(3) 0.063(3) 0.122(5) -0.039(3) 0.006(3) -0.014(3)
F21 0.101(5) 0.141(6) 0.062(4) -0.051(4) -0.007(3) -0.018(4)
F22 0.118(5) 0.152(6) 0.097(4) -0.071(4) 0.004(4) -0.052(4)
F23 0.115(5) 0.106(5) 0.078(4) -0.003(4) -0.030(4) -0.043(4)
F24 0.092(5) 0.183(6) 0.143(6) -0.024(5) -0.044(5) -0.072(5)
F25 0.117(5) 0.077(4) 0.144(6) -0.063(4) 0.039(5) -0.048(4)
F26 0.110(5) 0.102(5) 0.232(7) -0.057(5) 0.031(5) -0.086(4)
F27 0.130(5) 0.075(4) 0.107(5) 0.004(4) 0.009(4) -0.041(4)
F28 0.072(3) 0.092(4) 0.075(3) -0.045(3) -0.035(3) 0.029(3)
F29 0.131(5) 0.079(4) 0.043(3) -0.027(3) -0.013(3) -0.013(4)
F30 0.151(5) 0.066(3) 0.083(4) -0.019(3) -0.008(4) -0.035(3)
F31 0.075(2) 0.121(3) 0.095(3) -0.055(3) 0.039(2) -0.024(2)
F32 0.062(3) 0.104(4) 0.095(4) -0.059(3) -0.029(3) 0.014(3)
F33 0.077(3) 0.105(4) 0.120(4) -0.062(4) -0.006(3) -0.037(3)
F34 0.138(5) 0.055(3) 0.060(3) -0.010(2) -0.020(3) -0.030(3)
F35 0.079(4) 0.069(3) 0.081(3) -0.059(3) -0.009(3) 0.008(3)
F36 0.075(3) 0.090(3) 0.087(3) -0.045(3) -0.009(3) -0.038(3)
C408 0.080(4) 0.083(4) 0.065(3) -0.033(3) -0.001(3) -0.013(3)
C409 0.084(4) 0.081(4) 0.063(3) -0.027(3) -0.007(3) -0.010(3)
C410 0.081(4) 0.098(4) 0.076(4) -0.024(3) -0.009(3) -0.023(3)
C413 0.075(4) 0.087(4) 0.086(4) -0.036(3) 0.009(3) -0.035(3)
C414 0.095(4) 0.107(4) 0.100(4) -0.034(4) -0.009(4) -0.040(4)
C415 0.098(4) 0.087(4) 0.118(4) -0.037(4) 0.010(4) -0.040(3)
C418 0.078(4) 0.057(3) 0.057(3) -0.028(3) -0.002(3) -0.013(3)
C419 0.064(3) 0.073(3) 0.070(3) -0.040(3) 0.009(3) -0.023(3)
C420 0.058(3) 0.055(3) 0.055(3) -0.032(3) -0.005(3) -0.015(3)
F10A 0.106(7) 0.129(7) 0.073(6) -0.043(6) -0.018(5) -0.032(6)
F11A 0.119(7) 0.111(7) 0.061(7) -0.038(6) -0.007(6) -0.022(6)
F12A 0.088(7) 0.108(7) 0.094(7) -0.034(6) 0.023(6) -0.021(6)
F13A 0.134(8) 0.108(7) 0.095(8) -0.031(6) 0.011(7) -0.034(6)
F14A 0.126(8) 0.047(6) 0.073(6) -0.019(5) -0.032(6) 0.018(6)
F15A 0.122(8) 0.091(7) 0.078(6) -0.012(5) -0.018(6) 0.009(6)
F16A 0.091(7) 0.115(8) 0.078(7) -0.018(6) 0.003(6) 0.002(6)
F17A 0.092(7) 0.122(8) 0.109(7) -0.010(7) -0.022(6) 0.010(7)
F18A 0.093(8) 0.150(8) 0.113(8) -0.016(7) -0.010(7) -0.030(6)
F19A 0.103(8) 0.154(9) 0.122(8) -0.050(7) 0.035(7) -0.049(7)
F20A 0.105(7) 0.103(7) 0.088(7) -0.050(6) 0.010(6) -0.041(6)
F21A 0.120(7) 0.129(8) 0.094(7) -0.014(6) 0.005(6) -0.052(6)
F22A 0.122(7) 0.126(8) 0.081(7) -0.030(6) -0.006(6) -0.039(6)
F23A 0.075(6) 0.096(6) 0.125(7) -0.027(6) -0.018(6) -0.027(5)
F24A 0.108(8) 0.162(8) 0.137(8) -0.026(7) -0.023(8) -0.057(7)
F25A 0.108(6) 0.100(6) 0.118(7) -0.063(5) 0.001(6) -0.054(5)
F26A 0.122(8) 0.123(8) 0.193(9) -0.045(7) 0.021(8) -0.049(7)
F27A 0.102(7) 0.069(6) 0.126(7) -0.017(6) 0.006(6) -0.039(5)
F28A 0.080(7) 0.094(7) 0.075(7) -0.034(6) -0.011(6) -0.021(6)
F29A 0.099(8) 0.072(8) 0.061(9) -0.017(7) -0.004(8) -0.011(7)
F30A 0.099(8) 0.070(7) 0.076(7) -0.040(6) -0.017(6) -0.003(6)
F31A 0.075(2) 0.121(3) 0.095(3) -0.055(3) 0.039(2) -0.024(2)
F32A 0.067(6) 0.109(7) 0.086(7) -0.023(6) -0.015(6) -0.020(6)
F33A 0.092(7) 0.086(6) 0.097(7) -0.031(6) 0.018(6) -0.032(6)
F34A 0.076(6) 0.074(6) 0.074(6) -0.021(5) 0.001(6) 0.004(5)
F35A 0.079(7) 0.060(7) 0.062(7) -0.032(5) 0.005(6) -0.013(6)
F36A 0.075(7) 0.046(6) 0.065(6) -0.027(5) 0.006(6) -0.008(5)
C508 0.082(4) 0.091(4) 0.066(4) -0.032(4) -0.006(4) -0.017(4)
C509 0.091(4) 0.085(4) 0.072(4) -0.029(4) -0.007(4) -0.013(4)
C510 0.082(4) 0.095(4) 0.076(4) -0.026(4) -0.009(4) -0.017(4)
C513 0.088(5) 0.100(5) 0.094(5) -0.032(4) 0.008(4) -0.037(4)
C514 0.092(5) 0.105(5) 0.102(5) -0.028(4) -0.006(4) -0.040(4)
C515 0.099(5) 0.093(5) 0.119(5) -0.033(4) 0.005(4) -0.041(4)
C518 0.066(5) 0.059(4) 0.057(4) -0.029(4) -0.002(4) -0.014(4)
C519 0.065(4) 0.074(5) 0.070(4) -0.036(4) 0.006(4) -0.018(4)
C520 0.069(5) 0.062(4) 0.062(4) -0.026(4) 0.000(4) -0.015(4)
C101 0.156(8) 0.136(8) 0.125(8) -0.029(6) 0.034(7) -0.055(7)
C102 0.143(5) 0.142(5) 0.130(5) -0.048(4) 0.008(4) -0.042(4)
C103 0.132(5) 0.136(5) 0.140(5) -0.044(4) -0.004(4) -0.050(4)
C104 0.137(5) 0.137(5) 0.141(5) -0.045(4) -0.005(4) -0.050(4)
C105 0.149(5) 0.146(5) 0.154(5) -0.041(4) -0.005(4) -0.053(4)
C106 0.140(8) 0.156(8) 0.110(7) -0.066(6) -0.015(6) -0.048(6)
C107 0.186(9) 0.175(10) 0.163(9) -0.047(8) -0.042(8) -0.064(8)
C108 0.172(6) 0.171(6) 0.152(6) -0.059(5) -0.011(4) -0.047(4)
C109 0.170(6) 0.172(6) 0.153(6) -0.069(4) -0.004(4) -0.052(4)
C201 0.143(10) 0.151(10) 0.134(10) -0.036(8) 0.009(8) -0.045(8)
C202 0.138(6) 0.140(6) 0.135(6) -0.045(4) 0.005(4) -0.045(4)
C203 0.140(5) 0.139(5) 0.140(5) -0.045(4) -0.001(4) -0.045(4)
C204 0.140(5) 0.141(5) 0.143(5) -0.044(4) -0.003(4) -0.048(4)
C205 0.143(6) 0.144(6) 0.144(6) -0.048(4) -0.008(4) -0.049(4)
C206 0.147(10) 0.152(10) 0.144(10) -0.050(8) -0.004(8) -0.052(8)
C207 0.188(12) 0.177(12) 0.174(12) -0.060(9) -0.013(9) -0.053(9)
C208 0.171(7) 0.170(7) 0.161(7) -0.061(5) -0.006(5) -0.052(5)
C209 0.170(7) 0.171(7) 0.159(6) -0.061(5) -0.005(5) -0.047(4)

_geom_special_details            
;
 All esds (except the esd in the dihedral angle between two l.s. planes)
 are estimated using the full covariance matrix.  The cell esds are taken
 into account individually in the estimation of esds in distances, angles
 and torsion angles; correlations between esds in cell parameters are only
 used when they are defined by crystal symmetry.  An approximate (isotropic)
 treatment of cell esds is used for estimating esds involving l.s. planes.
;
loop_
_geom_bond_atom_site_label_1
_geom_bond_atom_site_label_2
_geom_bond_distance
_geom_bond_site_symmetry_2
_geom_bond_publ_flag
Rh1 P20 2.3491(10) . ?
Rh1 P40 2.3362(10) . ?
Rh1 C4 1.990(4) . ?
Rh1 C15 2.001(4) . ?
Rh1 Cl1 2.4028(16) . ?
Rh1 O1 2.2053(10) . ?
P20 C21 1.812(4) . ?
P20 C27 1.821(4) . ?
P20 C33 1.847(4) . ?
P40 C41 1.816(4) . ?
P40 C47 1.827(4) . ?
P40 C53 1.847(4) . ?
O66 C63 1.374(5) . ?
O66 C67 1.438(5) . ?
O76 C73 1.367(5) . ?
O76 Ag1 2.484(3) . ?
O76 C77 1.444(5) . ?
O76 C77A 1.456(9) . ?
O86 C83 1.385(5) . ?
O86 C87 1.444(5) . ?
O96 C93 1.384(5) . ?
O96 Ag1 2.578(3) . ?
O96 C97 1.456(5) . ?
O96 C97A 1.448(9) . ?
C4 C5 1.384(5) . ?
C4 C9 1.394(5) . ?
C5 H5 0.9500 . ?
C5 C6 1.383(6) . ?
C6 H6 0.9500 . ?
C6 C7 1.383(7) . ?
C7 H7 0.9500 . ?
C7 C8 1.386(6) . ?
C8 H8 0.9500 . ?
C8 C9 1.397(6) . ?
C9 C10 1.466(5) . ?
C10 C11 1.382(6) . ?
C10 C15 1.405(6) . ?
C11 H11 0.9500 . ?
C11 C12 1.390(7) . ?
C12 H12 0.9500 . ?
C12 C13 1.366(8) . ?
C13 H13 0.9500 . ?
C13 C14 1.401(7) . ?
C14 H14 0.9500 . ?
C14 C15 1.384(5) . ?
C21 C22 1.386(5) . ?
C21 C26 1.400(6) . ?
C22 H22 0.9500 . ?
C22 C23 1.401(6) . ?
C23 H23 0.9500 . ?
C23 C24 1.357(7) . ?
C24 H24 0.9500 . ?
C24 C25 1.388(7) . ?
C25 H25 0.9500 . ?
C25 C26 1.369(7) . ?
C26 H26 0.9500 . ?
C27 C28 1.386(6) . ?
C27 C32 1.399(5) . ?
C28 H28 0.9500 . ?
C28 C29 1.387(6) . ?
C29 H29 0.9500 . ?
C29 C30 1.388(7) . ?
C30 H30 0.9500 . ?
C30 C31 1.364(7) . ?
C31 H31 0.9500 . ?
C31 C32 1.387(6) . ?
C32 H32 0.9500 . ?
C33 H33A 0.9900 . ?
C33 H33B 0.9900 . ?
C33 C60 1.501(5) . ?
C41 C42 1.383(6) . ?
C41 C46 1.379(6) . ?
C42 H42 0.9500 . ?
C42 C43 1.380(6) . ?
C43 H43 0.9500 . ?
C43 C44 1.381(8) . ?
C44 H44 0.9500 . ?
C44 C45 1.368(8) . ?
C45 H45 0.9500 . ?
C45 C46 1.385(6) . ?
C46 H46 0.9500 . ?
C47 C48 1.392(6) . ?
C47 C52 1.374(6) . ?
C48 H48 0.9500 . ?
C48 C49 1.385(7) . ?
C49 H49 0.9500 . ?
C49 C50 1.368(7) . ?
C50 H50 0.9500 . ?
C50 C51 1.380(7) . ?
C51 H51 0.9500 . ?
C51 C52 1.384(6) . ?
C52 H52 0.9500 . ?
C53 H53A 0.9900 . ?
C53 H53B 0.9900 . ?
C53 C80 1.502(5) . ?
C60 C61 1.394(6) . ?
C60 C65 1.394(5) . ?
C61 H61 0.9500 . ?
C61 C62 1.381(5) . ?
C62 C63 1.406(5) . ?
C62 C906 1.533(6) . ?
C63 C64 1.389(6) . ?
C64 C65 1.385(6) . ?
C64 C607 1.527(5) . ?
C65 H65 0.9500 . ?
C67 H67A 0.9900 . ?
C67 H67B 0.9900 . ?
C67 C68 1.493(6) . ?
C68 H68A 0.9900 . ?
C68 H68B 0.9900 . ?
C68 C69 1.526(7) . ?
C69 H69A 0.9800 . ?
C69 H69B 0.9800 . ?
C69 H69C 0.9800 . ?
C70 H70 0.9500 . ?
C70 C71 1.385(8) . ?
C70 C75 1.369(8) . ?
C71 H71 0.9500 . ?
C71 C72 1.390(7) . ?
C72 C73 1.395(6) . ?
C72 C607 1.508(7) . ?
C73 C74 1.398(6) . ?
C74 C75 1.402(7) . ?
C74 C708 1.504(6) . ?
C75 H75 0.9500 . ?
C80 C81 1.391(5) . ?
C80 C85 1.389(6) . ?
C81 H81 0.9500 . ?
C81 C82 1.392(5) . ?
C82 C83 1.394(6) . ?
C82 C708 1.521(5) . ?
C83 C84 1.409(6) . ?
C84 C85 1.393(5) . ?
C84 C809 1.511(6) . ?
C85 H85 0.9500 . ?
C87 H87A 0.9900 . ?
C87 H87B 0.9900 . ?
C87 C88 1.508(6) . ?
C88 H88A 0.9900 . ?
C88 H88B 0.9900 . ?
C88 C89 1.507(7) . ?
C89 H89A 0.9800 . ?
C89 H89B 0.9800 . ?
C89 H89C 0.9800 . ?
C90 H90 0.9500 . ?
C90 C91 1.390(6) . ?
C90 C95 1.384(6) . ?
C91 H91 0.9500 . ?
C91 C92 1.398(6) . ?
C92 C93 1.389(6) . ?
C92 C809 1.521(6) . ?
C93 C94 1.401(5) . ?
C94 C95 1.388(6) . ?
C94 C906 1.509(6) . ?
C95 H95 0.9500 . ?
C607 H60A 0.9900 . ?
C607 H60B 0.9900 . ?
C708 H70A 0.9900 . ?
C708 H70B 0.9900 . ?
C809 H80A 0.9900 . ?
C809 H80B 0.9900 . ?
C906 H90A 0.9900 . ?
C906 H90B 0.9900 . ?
Ag1 Cl1 2.4899(18) . ?
C77 H77A 0.9900 . ?
C77 H77B 0.9900 . ?
C77 C78 1.501(6) . ?
C78 H78A 0.9900 . ?
C78 H78B 0.9900 . ?
C78 C79 1.514(6) . ?
C79 H79A 0.9800 . ?
C79 H79B 0.9800 . ?
C79 H79C 0.9800 . ?
C97 H97A 0.9900 . ?
C97 H97B 0.9900 . ?
C97 C98 1.510(6) . ?
C98 H98A 0.9900 . ?
C98 H98B 0.9900 . ?
C98 C99 1.506(6) . ?
C99 H99A 0.9800 . ?
C99 H99B 0.9800 . ?
C99 H99C 0.9800 . ?
O1 H1A 0.9173 . ?
O1 H1B 0.9177 . ?
C77A H77C 0.9900 . ?
C77A H77D 0.9900 . ?
C77A C78A 1.507(9) . ?
C78A H78C 0.9900 . ?
C78A H78D 0.9900 . ?
C78A C79A 1.507(9) . ?
C79A H79D 0.9800 . ?
C79A H79E 0.9800 . ?
C79A H79F 0.9800 . ?
C97A H97C 0.9900 . ?
C97A H97D 0.9900 . ?
C97A C98A 1.508(9) . ?
C98A H98C 0.9900 . ?
C98A H98D 0.9900 . ?
C98A C99A 1.509(9) . ?
C99A H99D 0.9800 . ?
C99A H99E 0.9800 . ?
C99A H99F 0.9800 . ?
Al40 O401 1.709(3) . ?
Al40 O406 1.714(4) . ?
Al40 O411 1.715(4) . ?
Al40 O416 1.701(4) . ?
F1 C403 1.312(7) . ?
F2 C403 1.343(8) . ?
F3 C403 1.326(7) . ?
F4 C404 1.332(7) . ?
F5 C404 1.329(6) . ?
F6 C404 1.300(8) . ?
F7 C405 1.302(6) . ?
F8 C405 1.320(6) . ?
F9 C405 1.352(7) . ?
O401 C402 1.342(5) . ?
O406 C407 1.352(6) . ?
O411 C412 1.349(6) . ?
O416 C417 1.353(5) . ?
C402 C403 1.526(8) . ?
C402 C404 1.549(7) . ?
C402 C405 1.557(7) . ?
C407 C408 1.525(7) . ?
C407 C409 1.525(7) . ?
C407 C410 1.571(8) . ?
C407 C508 1.526(8) . ?
C407 C509 1.581(8) . ?
C407 C510 1.503(8) . ?
C412 C413 1.551(7) . ?
C412 C414 1.574(8) . ?
C412 C415 1.545(8) . ?
C412 C513 1.563(8) . ?
C412 C514 1.539(8) . ?
C412 C515 1.557(8) . ?
C417 C418 1.533(6) . ?
C417 C419 1.566(6) . ?
C417 C420 1.509(6) . ?
C417 C518 1.548(7) . ?
C417 C519 1.511(7) . ?
C417 C520 1.548(7) . ?
F10 C408 1.305(7) . ?
F11 C408 1.309(7) . ?
F12 C408 1.319(7) . ?
F13 C409 1.302(7) . ?
F14 C409 1.297(7) . ?
F15 C409 1.297(7) . ?
F16 C410 1.313(7) . ?
F17 C410 1.309(7) . ?
F18 C410 1.306(7) . ?
F19 C413 1.324(6) . ?
F20 C413 1.326(6) . ?
F21 C413 1.335(6) . ?
F22 C414 1.331(7) . ?
F23 C414 1.339(7) . ?
F24 C414 1.353(7) . ?
F25 C415 1.360(7) . ?
F26 C415 1.346(7) . ?
F27 C415 1.334(7) . ?
F28 C418 1.334(6) . ?
F29 C418 1.334(6) . ?
F30 C418 1.326(6) . ?
F31 C419 1.325(6) . ?
F32 C419 1.315(6) . ?
F33 C419 1.329(6) . ?
F34 C420 1.324(6) . ?
F35 C420 1.344(6) . ?
F36 C420 1.318(6) . ?
F10A C508 1.305(7) . ?
F11A C508 1.297(7) . ?
F12A C508 1.326(8) . ?
F13A C509 1.285(8) . ?
F14A C509 1.302(8) . ?
F15A C509 1.271(7) . ?
F16A C510 1.326(8) . ?
F17A C510 1.330(8) . ?
F18A C510 1.314(8) . ?
F19A C513 1.325(7) . ?
F20A C513 1.334(7) . ?
F21A C513 1.326(7) . ?
F22A C514 1.347(7) . ?
F23A C514 1.343(7) . ?
F24A C514 1.341(7) . ?
F25A C515 1.332(7) . ?
F26A C515 1.333(7) . ?
F27A C515 1.363(7) . ?
F28A C518 1.339(7) . ?
F29A C518 1.330(7) . ?
F30A C518 1.322(7) . ?
F31A C519 1.335(7) . ?
F32A C519 1.331(7) . ?
F33A C519 1.332(7) . ?
F34A C520 1.315(7) . ?
F35A C520 1.320(7) . ?
F36A C520 1.330(7) . ?
C101 H10A 0.9800 . ?
C101 H10B 0.9800 . ?
C101 H10C 0.9800 . ?
C101 C102 1.530(9) . ?
C102 H10D 0.9900 . ?
C102 H10E 0.9900 . ?
C102 C103 1.496(9) . ?
C103 H10F 0.9900 . ?
C103 H10G 0.9900 . ?
C103 C104 1.493(9) . ?
C104 H10H 0.9900 . ?
C104 H10I 0.9900 . ?
C104 C105 1.499(9) . ?
C105 H10J 0.9900 . ?
C105 H10K 0.9900 . ?
C105 C106 1.474(9) . ?
C106 H10L 0.9800 . ?
C106 H10N 0.9800 . ?
C106 H10M 0.9800 . ?
C107 H10O 0.9800 . ?
C107 H10P 0.9800 . ?
C107 H10Q 0.9800 . ?
C107 C108 1.494(9) . ?
C108 H10R 0.9900 . ?
C108 H10S 0.9900 . ?
C108 C109 1.498(9) . ?
C109 C109 1.517(10) 2_657 ?
C109 H10U 0.9900 . ?
C109 H10T 0.9900 . ?
C201 H20A 0.9800 . ?
C201 H20B 0.9800 . ?
C201 H20C 0.9800 . ?
C201 C202 1.511(10) . ?
C202 H20D 0.9900 . ?
C202 H20E 0.9900 . ?
C202 C203 1.501(10) . ?
C203 H20F 0.9900 . ?
C203 H20G 0.9900 . ?
C203 C204 1.496(10) . ?
C204 H20H 0.9900 . ?
C204 H20I 0.9900 . ?
C204 C205 1.500(10) . ?
C205 H20J 0.9900 . ?
C205 H20K 0.9900 . ?
C205 C206 1.502(10) . ?
C206 H20L 0.9800 . ?
C206 H20M 0.9800 . ?
C206 H20N 0.9800 . ?
C207 H20O 0.9800 . ?
C207 H20P 0.9800 . ?
C207 H20Q 0.9800 . ?
C207 C208 1.500(10) . ?
C208 H20R 0.9900 . ?
C208 H20S 0.9900 . ?
C208 C209 1.501(10) . ?
C209 C209 1.507(10) 2_657 ?
C209 H20T 0.9900 . ?
C209 H20U 0.9900 . ?

loop_
_geom_angle_atom_site_label_1
_geom_angle_atom_site_label_2
_geom_angle_atom_site_label_3
_geom_angle
_geom_angle_site_symmetry_1
_geom_angle_site_symmetry_3
_geom_angle_publ_flag
P20 Rh1 Cl1 92.55(7) . . ?
P40 Rh1 P20 173.51(4) . . ?
P40 Rh1 Cl1 93.51(7) . . ?
C4 Rh1 P20 89.27(11) . . ?
C4 Rh1 P40 90.58(11) . . ?
C4 Rh1 C15 80.97(16) . . ?
C4 Rh1 Cl1 112.34(12) . . ?
C4 Rh1 O1 104.5(3) . . ?
C15 Rh1 P20 86.76(11) . . ?
C15 Rh1 P40 86.81(11) . . ?
C15 Rh1 Cl1 166.68(12) . . ?
C15 Rh1 O1 174.6(3) . . ?
O1 Rh1 P20 92.8(3) . . ?
O1 Rh1 P40 93.5(3) . . ?
C21 P20 Rh1 111.11(13) . . ?
C21 P20 C27 103.96(18) . . ?
C21 P20 C33 103.82(19) . . ?
C27 P20 Rh1 114.69(13) . . ?
C27 P20 C33 100.55(18) . . ?
C33 P20 Rh1 120.81(14) . . ?
C41 P40 Rh1 111.87(13) . . ?
C41 P40 C47 102.62(18) . . ?
C41 P40 C53 103.98(18) . . ?
C47 P40 Rh1 116.88(12) . . ?
C47 P40 C53 100.90(18) . . ?
C53 P40 Rh1 118.56(13) . . ?
C63 O66 C67 111.7(3) . . ?
C73 O76 Ag1 90.6(2) . . ?
C73 O76 C77 116.9(4) . . ?
C73 O76 C77A 97.5(12) . . ?
C77 O76 Ag1 149.1(3) . . ?
C83 O86 C87 112.5(3) . . ?
C93 O96 Ag1 90.7(2) . . ?
C93 O96 C97 109.4(3) . . ?
C93 O96 C97A 121.7(16) . . ?
C97 O96 Ag1 159.8(3) . . ?
C5 C4 Rh1 122.8(3) . . ?
C5 C4 C9 121.6(4) . . ?
C9 C4 Rh1 115.5(3) . . ?
C4 C5 H5 120.5 . . ?
C6 C5 C4 119.1(4) . . ?
C6 C5 H5 120.5 . . ?
C5 C6 H6 119.8 . . ?
C5 C6 C7 120.4(4) . . ?
C7 C6 H6 119.8 . . ?
C6 C7 H7 119.8 . . ?
C6 C7 C8 120.4(4) . . ?
C8 C7 H7 119.8 . . ?
C7 C8 H8 120.0 . . ?
C7 C8 C9 120.1(4) . . ?
C9 C8 H8 120.0 . . ?
C4 C9 C8 118.4(4) . . ?
C4 C9 C10 114.9(3) . . ?
C8 C9 C10 126.6(4) . . ?
C11 C10 C9 126.9(4) . . ?
C11 C10 C15 120.7(4) . . ?
C15 C10 C9 112.5(3) . . ?
C10 C11 H11 120.1 . . ?
C10 C11 C12 119.8(5) . . ?
C12 C11 H11 120.1 . . ?
C11 C12 H12 120.2 . . ?
C13 C12 C11 119.7(4) . . ?
C13 C12 H12 120.2 . . ?
C12 C13 H13 119.3 . . ?
C12 C13 C14 121.4(4) . . ?
C14 C13 H13 119.3 . . ?
C13 C14 H14 120.4 . . ?
C15 C14 C13 119.2(4) . . ?
C15 C14 H14 120.4 . . ?
C10 C15 Rh1 116.1(3) . . ?
C14 C15 Rh1 124.6(3) . . ?
C14 C15 C10 119.2(4) . . ?
C22 C21 P20 119.8(3) . . ?
C22 C21 C26 118.1(4) . . ?
C26 C21 P20 122.0(3) . . ?
C21 C22 H22 119.7 . . ?
C21 C22 C23 120.6(4) . . ?
C23 C22 H22 119.7 . . ?
C22 C23 H23 120.0 . . ?
C24 C23 C22 120.1(4) . . ?
C24 C23 H23 120.0 . . ?
C23 C24 H24 119.9 . . ?
C23 C24 C25 120.1(4) . . ?
C25 C24 H24 119.9 . . ?
C24 C25 H25 119.9 . . ?
C26 C25 C24 120.2(4) . . ?
C26 C25 H25 119.9 . . ?
C21 C26 H26 119.6 . . ?
C25 C26 C21 120.9(4) . . ?
C25 C26 H26 119.6 . . ?
C28 C27 P20 121.9(3) . . ?
C28 C27 C32 119.0(4) . . ?
C32 C27 P20 118.9(3) . . ?
C27 C28 H28 119.8 . . ?
C27 C28 C29 120.4(4) . . ?
C29 C28 H28 119.8 . . ?
C28 C29 H29 120.1 . . ?
C28 C29 C30 119.7(5) . . ?
C30 C29 H29 120.1 . . ?
C29 C30 H30 119.8 . . ?
C31 C30 C29 120.5(4) . . ?
C31 C30 H30 119.8 . . ?
C30 C31 H31 119.9 . . ?
C30 C31 C32 120.1(4) . . ?
C32 C31 H31 119.9 . . ?
C27 C32 H32 119.9 . . ?
C31 C32 C27 120.3(4) . . ?
C31 C32 H32 119.9 . . ?
P20 C33 H33A 107.5 . . ?
P20 C33 H33B 107.5 . . ?
H33A C33 H33B 107.0 . . ?
C60 C33 P20 119.2(3) . . ?
C60 C33 H33A 107.5 . . ?
C60 C33 H33B 107.5 . . ?
C42 C41 P40 120.0(3) . . ?
C46 C41 P40 121.5(3) . . ?
C46 C41 C42 118.4(4) . . ?
C41 C42 H42 119.2 . . ?
C43 C42 C41 121.6(4) . . ?
C43 C42 H42 119.2 . . ?
C42 C43 H43 120.5 . . ?
C42 C43 C44 118.9(5) . . ?
C44 C43 H43 120.5 . . ?
C43 C44 H44 119.8 . . ?
C45 C44 C43 120.5(4) . . ?
C45 C44 H44 119.8 . . ?
C44 C45 H45 120.0 . . ?
C44 C45 C46 120.0(5) . . ?
C46 C45 H45 120.0 . . ?
C41 C46 C45 120.6(5) . . ?
C41 C46 H46 119.7 . . ?
C45 C46 H46 119.7 . . ?
C48 C47 P40 119.7(3) . . ?
C52 C47 P40 121.4(3) . . ?
C52 C47 C48 118.9(4) . . ?
C47 C48 H48 120.1 . . ?
C49 C48 C47 119.7(4) . . ?
C49 C48 H48 120.1 . . ?
C48 C49 H49 119.4 . . ?
C50 C49 C48 121.2(4) . . ?
C50 C49 H49 119.4 . . ?
C49 C50 H50 120.5 . . ?
C49 C50 C51 119.1(4) . . ?
C51 C50 H50 120.5 . . ?
C50 C51 H51 119.9 . . ?
C50 C51 C52 120.3(5) . . ?
C52 C51 H51 119.9 . . ?
C47 C52 C51 120.8(4) . . ?
C47 C52 H52 119.6 . . ?
C51 C52 H52 119.6 . . ?
P40 C53 H53A 107.6 . . ?
P40 C53 H53B 107.6 . . ?
H53A C53 H53B 107.1 . . ?
C80 C53 P40 118.7(3) . . ?
C80 C53 H53A 107.6 . . ?
C80 C53 H53B 107.6 . . ?
C61 C60 C33 124.3(4) . . ?
C61 C60 C65 117.8(4) . . ?
C65 C60 C33 117.9(4) . . ?
C60 C61 H61 119.0 . . ?
C62 C61 C60 122.0(4) . . ?
C62 C61 H61 119.0 . . ?
C61 C62 C63 118.6(4) . . ?
C61 C62 C906 119.7(4) . . ?
C63 C62 C906 121.6(4) . . ?
O66 C63 C62 120.2(4) . . ?
O66 C63 C64 119.5(4) . . ?
C64 C63 C62 120.3(4) . . ?
C63 C64 C607 122.3(4) . . ?
C65 C64 C63 119.3(4) . . ?
C65 C64 C607 118.4(4) . . ?
C60 C65 H65 119.2 . . ?
C64 C65 C60 121.6(4) . . ?
C64 C65 H65 119.2 . . ?
O66 C67 H67A 109.8 . . ?
O66 C67 H67B 109.8 . . ?
O66 C67 C68 109.2(4) . . ?
H67A C67 H67B 108.3 . . ?
C68 C67 H67A 109.8 . . ?
C68 C67 H67B 109.8 . . ?
C67 C68 H68A 109.6 . . ?
C67 C68 H68B 109.6 . . ?
C67 C68 C69 110.1(4) . . ?
H68A C68 H68B 108.1 . . ?
C69 C68 H68A 109.6 . . ?
C69 C68 H68B 109.6 . . ?
C68 C69 H69A 109.5 . . ?
C68 C69 H69B 109.5 . . ?
C68 C69 H69C 109.5 . . ?
H69A C69 H69B 109.5 . . ?
H69A C69 H69C 109.5 . . ?
H69B C69 H69C 109.5 . . ?
C71 C70 H70 120.3 . . ?
C75 C70 H70 120.3 . . ?
C75 C70 C71 119.4(5) . . ?
C70 C71 H71 119.1 . . ?
C70 C71 C72 121.7(5) . . ?
C72 C71 H71 119.1 . . ?
C71 C72 C73 117.3(4) . . ?
C71 C72 C607 121.7(4) . . ?
C73 C72 C607 120.7(4) . . ?
O76 C73 C72 119.3(4) . . ?
O76 C73 C74 118.0(4) . . ?
C72 C73 C74 122.5(4) . . ?
C73 C74 C75 117.1(4) . . ?
C73 C74 C708 120.1(4) . . ?
C75 C74 C708 122.6(4) . . ?
C70 C75 C74 121.7(5) . . ?
C70 C75 H75 119.1 . . ?
C74 C75 H75 119.1 . . ?
C81 C80 C53 118.2(4) . . ?
C85 C80 C53 123.7(3) . . ?
C85 C80 C81 118.1(4) . . ?
C80 C81 H81 118.7 . . ?
C80 C81 C82 122.6(4) . . ?
C82 C81 H81 118.7 . . ?
C81 C82 C83 117.6(4) . . ?
C81 C82 C708 119.6(4) . . ?
C83 C82 C708 122.8(4) . . ?
O86 C83 C82 119.4(4) . . ?
O86 C83 C84 119.1(4) . . ?
C82 C83 C84 121.5(4) . . ?
C83 C84 C809 121.9(4) . . ?
C85 C84 C83 118.0(4) . . ?
C85 C84 C809 120.1(4) . . ?
C80 C85 C84 121.8(4) . . ?
C80 C85 H85 119.1 . . ?
C84 C85 H85 119.1 . . ?
O86 C87 H87A 110.0 . . ?
O86 C87 H87B 110.0 . . ?
O86 C87 C88 108.4(4) . . ?
H87A C87 H87B 108.4 . . ?
C88 C87 H87A 110.0 . . ?
C88 C87 H87B 110.0 . . ?
C87 C88 H88A 109.2 . . ?
C87 C88 H88B 109.2 . . ?
H88A C88 H88B 107.9 . . ?
C89 C88 C87 111.9(4) . . ?
C89 C88 H88A 109.2 . . ?
C89 C88 H88B 109.2 . . ?
C88 C89 H89A 109.5 . . ?
C88 C89 H89B 109.5 . . ?
C88 C89 H89C 109.5 . . ?
H89A C89 H89B 109.5 . . ?
H89A C89 H89C 109.5 . . ?
H89B C89 H89C 109.5 . . ?
C91 C90 H90 119.9 . . ?
C95 C90 H90 119.9 . . ?
C95 C90 C91 120.3(4) . . ?
C90 C91 H91 119.9 . . ?
C90 C91 C92 120.3(4) . . ?
C92 C91 H91 119.9 . . ?
C91 C92 C809 120.6(4) . . ?
C93 C92 C91 117.8(4) . . ?
C93 C92 C809 121.4(4) . . ?
O96 C93 C92 119.2(3) . . ?
O96 C93 C94 117.8(3) . . ?
C92 C93 C94 122.8(4) . . ?
C93 C94 C906 121.0(3) . . ?
C95 C94 C93 117.2(4) . . ?
C95 C94 C906 121.7(4) . . ?
C90 C95 C94 121.2(4) . . ?
C90 C95 H95 119.4 . . ?
C94 C95 H95 119.4 . . ?
C64 C607 H60A 109.5 . . ?
C64 C607 H60B 109.5 . . ?
C72 C607 C64 110.5(3) . . ?
C72 C607 H60A 109.5 . . ?
C72 C607 H60B 109.5 . . ?
H60A C607 H60B 108.1 . . ?
C74 C708 C82 110.3(3) . . ?
C74 C708 H70A 109.6 . . ?
C74 C708 H70B 109.6 . . ?
C82 C708 H70A 109.6 . . ?
C82 C708 H70B 109.6 . . ?
H70A C708 H70B 108.1 . . ?
C84 C809 C92 111.3(3) . . ?
C84 C809 H80A 109.4 . . ?
C84 C809 H80B 109.4 . . ?
C92 C809 H80A 109.4 . . ?
C92 C809 H80B 109.4 . . ?
H80A C809 H80B 108.0 . . ?
C62 C906 H90A 109.4 . . ?
C62 C906 H90B 109.4 . . ?
C94 C906 C62 111.3(3) . . ?
C94 C906 H90A 109.4 . . ?
C94 C906 H90B 109.4 . . ?
H90A C906 H90B 108.0 . . ?
O76 Ag1 O96 88.61(10) . . ?
O76 Ag1 Cl1 166.58(9) . . ?
Cl1 Ag1 O96 104.80(7) . . ?
Rh1 Cl1 Ag1 142.06(8) . . ?
O76 C77 H77A 109.4 . . ?
O76 C77 H77B 109.4 . . ?
O76 C77 C78 111.2(4) . . ?
H77A C77 H77B 108.0 . . ?
C78 C77 H77A 109.4 . . ?
C78 C77 H77B 109.4 . . ?
C77 C78 H78A 109.3 . . ?
C77 C78 H78B 109.3 . . ?
C77 C78 C79 111.5(5) . . ?
H78A C78 H78B 108.0 . . ?
C79 C78 H78A 109.3 . . ?
C79 C78 H78B 109.3 . . ?
C78 C79 H79A 109.5 . . ?
C78 C79 H79B 109.5 . . ?
C78 C79 H79C 109.5 . . ?
H79A C79 H79B 109.5 . . ?
H79A C79 H79C 109.5 . . ?
H79B C79 H79C 109.5 . . ?
O96 C97 H97A 109.7 . . ?
O96 C97 H97B 109.7 . . ?
O96 C97 C98 109.8(4) . . ?
H97A C97 H97B 108.2 . . ?
C98 C97 H97A 109.7 . . ?
C98 C97 H97B 109.7 . . ?
C97 C98 H98A 109.2 . . ?
C97 C98 H98B 109.2 . . ?
H98A C98 H98B 107.9 . . ?
C99 C98 C97 111.9(5) . . ?
C99 C98 H98A 109.2 . . ?
C99 C98 H98B 109.2 . . ?
C98 C99 H99A 109.5 . . ?
C98 C99 H99B 109.5 . . ?
C98 C99 H99C 109.5 . . ?
H99A C99 H99B 109.5 . . ?
H99A C99 H99C 109.5 . . ?
H99B C99 H99C 109.5 . . ?
Rh1 O1 H1A 126.9 . . ?
Rh1 O1 H1B 128.9 . . ?
H1A O1 H1B 104.2 . . ?
O76 C77A H77C 110.6 . . ?
O76 C77A H77D 110.6 . . ?
O76 C77A C78A 105.5(17) . . ?
H77C C77A H77D 108.8 . . ?
C78A C77A H77C 110.6 . . ?
C78A C77A H77D 110.6 . . ?
C77A C78A H78C 107.6 . . ?
C77A C78A H78D 107.6 . . ?
C77A C78A C79A 119(3) . . ?
H78C C78A H78D 107.0 . . ?
C79A C78A H78C 107.6 . . ?
C79A C78A H78D 107.6 . . ?
C78A C79A H79D 109.5 . . ?
C78A C79A H79E 109.5 . . ?
C78A C79A H79F 109.5 . . ?
H79D C79A H79E 109.5 . . ?
H79D C79A H79F 109.5 . . ?
H79E C79A H79F 109.5 . . ?
O96 C97A H97C 111.6 . . ?
O96 C97A H97D 111.6 . . ?
O96 C97A C98A 100.7(16) . . ?
H97C C97A H97D 109.4 . . ?
C98A C97A H97C 111.6 . . ?
C98A C97A H97D 111.6 . . ?
C97A C98A H98C 110.1 . . ?
C97A C98A H98D 110.1 . . ?
C97A C98A C99A 108(3) . . ?
H98C C98A H98D 108.4 . . ?
C99A C98A H98C 110.1 . . ?
C99A C98A H98D 110.1 . . ?
C98A C99A H99D 109.5 . . ?
C98A C99A H99E 109.5 . . ?
C98A C99A H99F 109.5 . . ?
H99D C99A H99E 109.5 . . ?
H99D C99A H99F 109.5 . . ?
H99E C99A H99F 109.5 . . ?
O401 Al40 O406 108.69(19) . . ?
O401 Al40 O411 105.93(18) . . ?
O406 Al40 O411 113.8(2) . . ?
O416 Al40 O401 113.3(2) . . ?
O416 Al40 O406 107.55(19) . . ?
O416 Al40 O411 107.71(19) . . ?
C402 O401 Al40 151.1(3) . . ?
C407 O406 Al40 153.1(3) . . ?
C412 O411 Al40 151.5(3) . . ?
C417 O416 Al40 152.4(3) . . ?
O401 C402 C403 112.6(4) . . ?
O401 C402 C404 110.6(5) . . ?
O401 C402 C405 106.8(4) . . ?
C403 C402 C404 108.7(4) . . ?
C403 C402 C405 108.6(5) . . ?
C404 C402 C405 109.4(4) . . ?
F1 C403 F2 105.6(5) . . ?
F1 C403 F3 109.7(5) . . ?
F1 C403 C402 110.8(6) . . ?
F2 C403 C402 110.6(5) . . ?
F3 C403 F2 105.4(6) . . ?
F3 C403 C402 114.2(5) . . ?
F4 C404 C402 109.5(5) . . ?
F5 C404 F4 107.5(5) . . ?
F5 C404 C402 112.8(5) . . ?
F6 C404 F4 107.5(6) . . ?
F6 C404 F5 107.5(5) . . ?
F6 C404 C402 111.8(5) . . ?
F7 C405 F8 109.3(5) . . ?
F7 C405 F9 107.0(4) . . ?
F7 C405 C402 110.9(4) . . ?
F8 C405 F9 106.5(4) . . ?
F8 C405 C402 113.3(4) . . ?
F9 C405 C402 109.6(5) . . ?
O406 C407 C408 109.8(4) . . ?
O406 C407 C409 112.7(4) . . ?
O406 C407 C410 106.6(4) . . ?
O406 C407 C508 108.0(4) . . ?
O406 C407 C509 103.2(4) . . ?
O406 C407 C510 113.0(4) . . ?
C408 C407 C410 108.4(4) . . ?
C409 C407 C408 111.7(4) . . ?
C409 C407 C410 107.4(4) . . ?
C508 C407 C509 108.3(4) . . ?
C510 C407 C508 114.4(5) . . ?
C510 C407 C509 109.2(4) . . ?
O411 C412 C413 110.9(3) . . ?
O411 C412 C414 108.3(4) . . ?
O411 C412 C415 109.3(4) . . ?
O411 C412 C513 108.0(4) . . ?
O411 C412 C514 110.0(4) . . ?
O411 C412 C515 107.1(4) . . ?
C413 C412 C414 107.7(4) . . ?
C415 C412 C413 111.4(4) . . ?
C415 C412 C414 109.2(4) . . ?
C514 C412 C513 110.6(4) . . ?
C514 C412 C515 111.8(4) . . ?
C515 C412 C513 109.3(4) . . ?
O416 C417 C418 109.8(3) . . ?
O416 C417 C419 105.3(3) . . ?
O416 C417 C420 112.0(3) . . ?
O416 C417 C518 108.3(4) . . ?
O416 C417 C519 111.4(4) . . ?
O416 C417 C520 107.3(4) . . ?
C418 C417 C419 107.8(3) . . ?
C420 C417 C418 112.1(3) . . ?
C420 C417 C419 109.5(3) . . ?
C519 C417 C518 111.0(4) . . ?
C519 C417 C520 111.2(4) . . ?
C520 C417 C518 107.4(4) . . ?
F10 C408 C407 112.1(5) . . ?
F10 C408 F11 108.4(6) . . ?
F10 C408 F12 107.3(6) . . ?
F11 C408 C407 113.1(6) . . ?
F11 C408 F12 106.2(6) . . ?
F12 C408 C407 109.4(5) . . ?
F13 C409 C407 113.3(6) . . ?
F14 C409 C407 112.7(6) . . ?
F14 C409 F13 106.7(6) . . ?
F14 C409 F15 103.5(7) . . ?
F15 C409 C407 115.4(6) . . ?
F15 C409 F13 104.3(6) . . ?
F16 C410 C407 110.8(5) . . ?
F17 C410 C407 113.8(6) . . ?
F17 C410 F16 107.3(6) . . ?
F18 C410 C407 112.7(6) . . ?
F18 C410 F16 106.1(7) . . ?
F18 C410 F17 105.7(6) . . ?
F19 C413 C412 111.6(6) . . ?
F19 C413 F20 107.3(6) . . ?
F19 C413 F21 108.5(6) . . ?
F20 C413 C412 110.6(5) . . ?
F20 C413 F21 110.0(6) . . ?
F21 C413 C412 108.8(5) . . ?
F22 C414 C412 109.6(5) . . ?
F22 C414 F23 112.4(6) . . ?
F22 C414 F24 110.1(6) . . ?
F23 C414 C412 109.4(5) . . ?
F23 C414 F24 107.6(6) . . ?
F24 C414 C412 107.6(6) . . ?
F25 C415 C412 108.0(5) . . ?
F26 C415 C412 108.6(5) . . ?
F26 C415 F25 107.9(6) . . ?
F27 C415 C412 107.7(5) . . ?
F27 C415 F25 112.3(6) . . ?
F27 C415 F26 112.2(6) . . ?
F28 C418 C417 110.3(4) . . ?
F29 C418 C417 112.1(5) . . ?
F29 C418 F28 106.5(5) . . ?
F30 C418 C417 112.7(4) . . ?
F30 C418 F28 108.3(5) . . ?
F30 C418 F29 106.7(5) . . ?
F31 C419 C417 110.6(5) . . ?
F31 C419 F33 109.3(5) . . ?
F32 C419 C417 110.1(4) . . ?
F32 C419 F31 108.6(5) . . ?
F32 C419 F33 107.3(5) . . ?
F33 C419 C417 110.9(4) . . ?
F34 C420 C417 111.6(4) . . ?
F34 C420 F35 106.4(5) . . ?
F35 C420 C417 112.5(5) . . ?
F36 C420 C417 110.9(4) . . ?
F36 C420 F34 108.5(5) . . ?
F36 C420 F35 106.8(5) . . ?
F10A C508 C407 110.4(6) . . ?
F10A C508 F12A 106.8(7) . . ?
F11A C508 C407 113.3(7) . . ?
F11A C508 F10A 109.2(7) . . ?
F11A C508 F12A 107.4(7) . . ?
F12A C508 C407 109.6(6) . . ?
F13A C509 C407 112.9(7) . . ?
F13A C509 F14A 104.7(7) . . ?
F14A C509 C407 110.1(6) . . ?
F15A C509 C407 113.9(7) . . ?
F15A C509 F13A 107.6(7) . . ?
F15A C509 F14A 107.0(7) . . ?
F16A C510 C407 114.5(7) . . ?
F16A C510 F17A 103.1(7) . . ?
F17A C510 C407 113.2(7) . . ?
F18A C510 C407 115.6(7) . . ?
F18A C510 F16A 104.2(7) . . ?
F18A C510 F17A 104.8(7) . . ?
F19A C513 C412 110.4(7) . . ?
F19A C513 F20A 108.4(7) . . ?
F19A C513 F21A 108.5(7) . . ?
F20A C513 C412 109.9(6) . . ?
F21A C513 C412 110.4(6) . . ?
F21A C513 F20A 109.1(7) . . ?
F22A C514 C412 108.8(6) . . ?
F23A C514 C412 108.8(6) . . ?
F23A C514 F22A 109.8(7) . . ?
F24A C514 C412 110.8(7) . . ?
F24A C514 F22A 109.4(7) . . ?
F24A C514 F23A 109.3(7) . . ?
F25A C515 C412 106.8(6) . . ?
F25A C515 F26A 113.1(7) . . ?
F25A C515 F27A 111.4(7) . . ?
F26A C515 C412 108.9(7) . . ?
F26A C515 F27A 110.0(7) . . ?
F27A C515 C412 106.5(6) . . ?
F28A C518 C417 111.7(6) . . ?
F29A C518 C417 111.4(6) . . ?
F29A C518 F28A 106.9(7) . . ?
F30A C518 C417 111.9(6) . . ?
F30A C518 F28A 107.4(7) . . ?
F30A C518 F29A 107.4(7) . . ?
F31A C519 C417 112.1(7) . . ?
F32A C519 C417 111.5(6) . . ?
F32A C519 F31A 107.3(7) . . ?
F32A C519 F33A 107.9(7) . . ?
F33A C519 C417 110.2(6) . . ?
F33A C519 F31A 107.6(7) . . ?
F34A C520 C417 110.7(6) . . ?
F34A C520 F35A 108.8(6) . . ?
F34A C520 F36A 107.3(7) . . ?
F35A C520 C417 111.5(6) . . ?
F35A C520 F36A 107.6(6) . . ?
F36A C520 C417 110.9(6) . . ?
H10A C101 H10B 109.5 . . ?
H10A C101 H10C 109.5 . . ?
H10B C101 H10C 109.5 . . ?
C102 C101 H10A 109.5 . . ?
C102 C101 H10B 109.5 . . ?
C102 C101 H10C 109.5 . . ?
C101 C102 H10D 110.3 . . ?
C101 C102 H10E 110.3 . . ?
H10D C102 H10E 108.6 . . ?
C103 C102 C101 107.0(9) . . ?
C103 C102 H10D 110.3 . . ?
C103 C102 H10E 110.3 . . ?
C102 C103 H10F 109.4 . . ?
C102 C103 H10G 109.4 . . ?
H10F C103 H10G 108.0 . . ?
C104 C103 C102 111.1(9) . . ?
C104 C103 H10F 109.4 . . ?
C104 C103 H10G 109.4 . . ?
C103 C104 H10H 109.9 . . ?
C103 C104 H10I 109.9 . . ?
C103 C104 C105 109.0(9) . . ?
H10H C104 H10I 108.3 . . ?
C105 C104 H10H 109.9 . . ?
C105 C104 H10I 109.9 . . ?
C104 C105 H10J 109.3 . . ?
C104 C105 H10K 109.3 . . ?
H10J C105 H10K 108.0 . . ?
C106 C105 C104 111.4(9) . . ?
C106 C105 H10J 109.3 . . ?
C106 C105 H10K 109.3 . . ?
C105 C106 H10L 109.5 . . ?
C105 C106 H10N 109.5 . . ?
C105 C106 H10M 109.5 . . ?
H10L C106 H10N 109.5 . . ?
H10L C106 H10M 109.5 . . ?
H10N C106 H10M 109.5 . . ?
H10O C107 H10P 109.5 . . ?
H10O C107 H10Q 109.5 . . ?
H10P C107 H10Q 109.5 . . ?
C108 C107 H10O 109.5 . . ?
C108 C107 H10P 109.5 . . ?
C108 C107 H10Q 109.5 . . ?
C107 C108 H10R 109.9 . . ?
C107 C108 H10S 109.9 . . ?
C107 C108 C109 108.7(9) . . ?
H10R C108 H10S 108.3 . . ?
C109 C108 H10R 109.9 . . ?
C109 C108 H10S 109.9 . . ?
C108 C109 C109 107.1(9) . 2_657 ?
C108 C109 H10U 110.3 . . ?
C108 C109 H10T 110.3 . . ?
C109 C109 H10U 110.3 2_657 . ?
C109 C109 H10T 110.3 2_657 . ?
H10U C109 H10T 108.6 . . ?
H20A C201 H20B 109.5 . . ?
H20A C201 H20C 109.5 . . ?
H20B C201 H20C 109.5 . . ?
C202 C201 H20A 109.5 . . ?
C202 C201 H20B 109.5 . . ?
C202 C201 H20C 109.5 . . ?
C201 C202 H20D 110.1 . . ?
C201 C202 H20E 110.1 . . ?
H20D C202 H20E 108.4 . . ?
C203 C202 C201 108.0(10) . . ?
C203 C202 H20D 110.1 . . ?
C203 C202 H20E 110.1 . . ?
C202 C203 H20F 109.8 . . ?
C202 C203 H20G 109.8 . . ?
H20F C203 H20G 108.3 . . ?
C204 C203 C202 109.2(10) . . ?
C204 C203 H20F 109.8 . . ?
C204 C203 H20G 109.8 . . ?
C203 C204 H20H 109.9 . . ?
C203 C204 H20I 109.9 . . ?
C203 C204 C205 109.1(10) . . ?
H20H C204 H20I 108.3 . . ?
C205 C204 H20H 109.9 . . ?
C205 C204 H20I 109.9 . . ?
C204 C205 H20J 109.9 . . ?
C204 C205 H20K 109.9 . . ?
C204 C205 C206 108.9(10) . . ?
H20J C205 H20K 108.3 . . ?
C206 C205 H20J 109.9 . . ?
C206 C205 H20K 109.9 . . ?
C205 C206 H20L 109.5 . . ?
C205 C206 H20M 109.5 . . ?
C205 C206 H20N 109.5 . . ?
H20L C206 H20M 109.5 . . ?
H20L C206 H20N 109.5 . . ?
H20M C206 H20N 109.5 . . ?
H20O C207 H20P 109.5 . . ?
H20O C207 H20Q 109.5 . . ?
H20P C207 H20Q 109.5 . . ?
C208 C207 H20O 109.5 . . ?
C208 C207 H20P 109.5 . . ?
C208 C207 H20Q 109.5 . . ?
C207 C208 H20R 109.9 . . ?
C207 C208 H20S 109.9 . . ?
C207 C208 C209 108.8(10) . . ?
H20R C208 H20S 108.3 . . ?
C209 C208 H20R 109.9 . . ?
C209 C208 H20S 109.9 . . ?
C208 C209 H20T 110.1 . . ?
C208 C209 H20U 110.1 . . ?
C209 C209 H20T 110.1 2_657 . ?
C209 C209 H20U 110.1 2_657 . ?
H20T C209 H20U 108.4 . . ?

loop_
_geom_torsion_atom_site_label_1
_geom_torsion_atom_site_label_2
_geom_torsion_atom_site_label_3
_geom_torsion_atom_site_label_4
_geom_torsion
_geom_torsion_site_symmetry_1
_geom_torsion_site_symmetry_2
_geom_torsion_site_symmetry_3
_geom_torsion_site_symmetry_4
_geom_torsion_publ_flag
Rh1 P20 C21 C22 -13.9(4) . . . . ?
Rh1 P20 C21 C26 168.9(3) . . . . ?
Rh1 P20 C27 C28 90.6(3) . . . . ?
Rh1 P20 C27 C32 -82.9(3) . . . . ?
Rh1 P20 C33 C60 46.3(4) . . . . ?
Rh1 P40 C41 C42 7.5(4) . . . . ?
Rh1 P40 C41 C46 -174.8(3) . . . . ?
Rh1 P40 C47 C48 85.0(3) . . . . ?
Rh1 P40 C47 C52 -92.3(3) . . . . ?
Rh1 P40 C53 C80 -50.7(4) . . . . ?
Rh1 C4 C5 C6 177.4(3) . . . . ?
Rh1 C4 C9 C8 -177.3(3) . . . . ?
Rh1 C4 C9 C10 0.7(4) . . . . ?
P20 C21 C22 C23 -178.5(3) . . . . ?
P20 C21 C26 C25 178.3(4) . . . . ?
P20 C27 C28 C29 -174.3(3) . . . . ?
P20 C27 C32 C31 173.3(3) . . . . ?
P20 C33 C60 C61 55.3(5) . . . . ?
P20 C33 C60 C65 -127.1(4) . . . . ?
P40 C41 C42 C43 177.6(4) . . . . ?
P40 C41 C46 C45 -178.1(4) . . . . ?
P40 C47 C48 C49 -176.6(4) . . . . ?
P40 C47 C52 C51 178.5(3) . . . . ?
P40 C53 C80 C81 130.7(3) . . . . ?
P40 C53 C80 C85 -51.8(5) . . . . ?
O66 C63 C64 C65 174.0(3) . . . . ?
O66 C63 C64 C607 -4.7(6) . . . . ?
O66 C67 C68 C69 -179.0(5) . . . . ?
O76 C73 C74 C75 -178.3(3) . . . . ?
O76 C73 C74 C708 -2.7(5) . . . . ?
O76 C77 C78 C79 174.9(6) . . . . ?
O76 C77A C78A C79A 167(3) . . . . ?
O86 C83 C84 C85 172.4(3) . . . . ?
O86 C83 C84 C809 -9.2(5) . . . . ?
O86 C87 C88 C89 -177.7(4) . . . . ?
O96 C93 C94 C95 178.2(4) . . . . ?
O96 C93 C94 C906 -4.5(6) . . . . ?
O96 C97 C98 C99 175.6(6) . . . . ?
O96 C97A C98A C99A 172(3) . . . . ?
C4 C5 C6 C7 0.1(7) . . . . ?
C4 C9 C10 C11 178.6(4) . . . . ?
C4 C9 C10 C15 -1.9(5) . . . . ?
C5 C4 C9 C8 1.7(6) . . . . ?
C5 C4 C9 C10 179.6(4) . . . . ?
C5 C6 C7 C8 1.1(7) . . . . ?
C6 C7 C8 C9 -0.9(7) . . . . ?
C7 C8 C9 C4 -0.5(6) . . . . ?
C7 C8 C9 C10 -178.1(4) . . . . ?
C8 C9 C10 C11 -3.6(7) . . . . ?
C8 C9 C10 C15 175.8(4) . . . . ?
C9 C4 C5 C6 -1.5(6) . . . . ?
C9 C10 C11 C12 -179.4(4) . . . . ?
C9 C10 C15 Rh1 2.3(4) . . . . ?
C9 C10 C15 C14 178.7(3) . . . . ?
C10 C11 C12 C13 -0.1(7) . . . . ?
C11 C10 C15 Rh1 -178.2(3) . . . . ?
C11 C10 C15 C14 -1.8(6) . . . . ?
C11 C12 C13 C14 -0.3(8) . . . . ?
C12 C13 C14 C15 -0.3(7) . . . . ?
C13 C14 C15 Rh1 177.4(3) . . . . ?
C13 C14 C15 C10 1.4(6) . . . . ?
C15 C10 C11 C12 1.1(6) . . . . ?
C21 P20 C27 C28 -147.8(3) . . . . ?
C21 P20 C27 C32 38.6(4) . . . . ?
C21 P20 C33 C60 -79.0(4) . . . . ?
C21 C22 C23 C24 1.0(7) . . . . ?
C22 C21 C26 C25 1.0(7) . . . . ?
C22 C23 C24 C25 -0.6(7) . . . . ?
C23 C24 C25 C26 0.4(8) . . . . ?
C24 C25 C26 C21 -0.6(8) . . . . ?
C26 C21 C22 C23 -1.2(6) . . . . ?
C27 P20 C21 C22 -137.7(3) . . . . ?
C27 P20 C21 C26 45.0(4) . . . . ?
C27 P20 C33 C60 173.6(3) . . . . ?
C27 C28 C29 C30 1.3(7) . . . . ?
C28 C27 C32 C31 -0.5(6) . . . . ?
C28 C29 C30 C31 -0.6(7) . . . . ?
C29 C30 C31 C32 -0.6(7) . . . . ?
C30 C31 C32 C27 1.1(7) . . . . ?
C32 C27 C28 C29 -0.7(6) . . . . ?
C33 P20 C21 C22 117.5(3) . . . . ?
C33 P20 C21 C26 -59.8(4) . . . . ?
C33 P20 C27 C28 -40.6(4) . . . . ?
C33 P20 C27 C32 145.9(3) . . . . ?
C33 C60 C61 C62 176.1(4) . . . . ?
C33 C60 C65 C64 -173.4(4) . . . . ?
C41 P40 C47 C48 -37.8(4) . . . . ?
C41 P40 C47 C52 144.9(3) . . . . ?
C41 P40 C53 C80 74.3(3) . . . . ?
C41 C42 C43 C44 0.2(7) . . . . ?
C42 C41 C46 C45 -0.4(7) . . . . ?
C42 C43 C44 C45 0.1(8) . . . . ?
C43 C44 C45 C46 -0.7(9) . . . . ?
C44 C45 C46 C41 0.8(8) . . . . ?
C46 C41 C42 C43 -0.1(7) . . . . ?
C47 P40 C41 C42 133.6(3) . . . . ?
C47 P40 C41 C46 -48.7(4) . . . . ?
C47 P40 C53 C80 -179.6(3) . . . . ?
C47 C48 C49 C50 -2.0(7) . . . . ?
C48 C47 C52 C51 1.2(6) . . . . ?
C48 C49 C50 C51 1.2(8) . . . . ?
C49 C50 C51 C52 0.8(7) . . . . ?
C50 C51 C52 C47 -2.1(7) . . . . ?
C52 C47 C48 C49 0.8(6) . . . . ?
C53 P40 C41 C42 -121.6(3) . . . . ?
C53 P40 C41 C46 56.0(4) . . . . ?
C53 P40 C47 C48 -145.0(3) . . . . ?
C53 P40 C47 C52 37.7(4) . . . . ?
C53 C80 C81 C82 173.3(4) . . . . ?
C53 C80 C85 C84 -176.3(3) . . . . ?
C60 C61 C62 C63 -4.1(6) . . . . ?
C60 C61 C62 C906 173.7(4) . . . . ?
C61 C60 C65 C64 4.3(6) . . . . ?
C61 C62 C63 O66 -171.3(3) . . . . ?
C61 C62 C63 C64 7.1(6) . . . . ?
C61 C62 C906 C94 -65.7(5) . . . . ?
C62 C63 C64 C65 -4.4(6) . . . . ?
C62 C63 C64 C607 176.9(4) . . . . ?
C63 O66 C67 C68 163.8(4) . . . . ?
C63 C62 C906 C94 112.0(4) . . . . ?
C63 C64 C65 C60 -1.4(6) . . . . ?
C63 C64 C607 C72 -113.0(5) . . . . ?
C65 C60 C61 C62 -1.5(6) . . . . ?
C65 C64 C607 C72 68.3(5) . . . . ?
C67 O66 C63 C62 92.3(4) . . . . ?
C67 O66 C63 C64 -86.0(5) . . . . ?
C70 C71 C72 C73 -2.5(6) . . . . ?
C70 C71 C72 C607 171.9(4) . . . . ?
C71 C70 C75 C74 3.0(7) . . . . ?
C71 C72 C73 O76 179.6(3) . . . . ?
C71 C72 C73 C74 5.4(6) . . . . ?
C71 C72 C607 C64 -101.6(5) . . . . ?
C72 C73 C74 C75 -4.0(6) . . . . ?
C72 C73 C74 C708 171.6(3) . . . . ?
C73 O76 C77 C78 85.5(6) . . . . ?
C73 O76 C77A C78A 169(3) . . . . ?
C73 C72 C607 C64 72.6(5) . . . . ?
C73 C74 C75 C70 -0.3(6) . . . . ?
C73 C74 C708 C82 -77.8(5) . . . . ?
C75 C70 C71 C72 -1.5(7) . . . . ?
C75 C74 C708 C82 97.5(4) . . . . ?
C80 C81 C82 C83 1.2(6) . . . . ?
C80 C81 C82 C708 -178.5(3) . . . . ?
C81 C80 C85 C84 1.2(6) . . . . ?
C81 C82 C83 O86 -175.3(3) . . . . ?
C81 C82 C83 C84 5.0(6) . . . . ?
C81 C82 C708 C74 -63.2(5) . . . . ?
C82 C83 C84 C85 -7.9(5) . . . . ?
C82 C83 C84 C809 170.5(4) . . . . ?
C83 O86 C87 C88 166.8(4) . . . . ?
C83 C82 C708 C74 117.2(4) . . . . ?
C83 C84 C85 C80 4.7(5) . . . . ?
C83 C84 C809 C92 -109.2(4) . . . . ?
C85 C80 C81 C82 -4.2(6) . . . . ?
C85 C84 C809 C92 69.2(5) . . . . ?
C87 O86 C83 C82 99.6(4) . . . . ?
C87 O86 C83 C84 -80.7(4) . . . . ?
C90 C91 C92 C93 -1.9(6) . . . . ?
C90 C91 C92 C809 174.8(4) . . . . ?
C91 C90 C95 C94 2.6(7) . . . . ?
C91 C92 C93 O96 -177.9(4) . . . . ?
C91 C92 C93 C94 6.1(6) . . . . ?
C91 C92 C809 C84 -101.8(4) . . . . ?
C92 C93 C94 C95 -5.7(6) . . . . ?
C92 C93 C94 C906 171.6(4) . . . . ?
C93 O96 C97 C98 174.1(4) . . . . ?
C93 O96 C97A C98A 100(2) . . . . ?
C93 C92 C809 C84 74.8(5) . . . . ?
C93 C94 C95 C90 1.3(6) . . . . ?
C93 C94 C906 C62 -78.1(5) . . . . ?
C95 C90 C91 C92 -2.3(7) . . . . ?
C95 C94 C906 C62 99.2(4) . . . . ?
C607 C64 C65 C60 177.3(4) . . . . ?
C607 C72 C73 O76 5.1(5) . . . . ?
C607 C72 C73 C74 -169.2(4) . . . . ?
C708 C74 C75 C70 -175.8(4) . . . . ?
C708 C82 C83 O86 4.3(6) . . . . ?
C708 C82 C83 C84 -175.4(3) . . . . ?
C809 C84 C85 C80 -173.8(3) . . . . ?
C809 C92 C93 O96 5.4(6) . . . . ?
C809 C92 C93 C94 -170.6(4) . . . . ?
C906 C62 C63 O66 11.0(6) . . . . ?
C906 C62 C63 C64 -170.7(4) . . . . ?
C906 C94 C95 C90 -176.0(4) . . . . ?
Ag1 O76 C73 C72 -88.1(3) . . . . ?
Ag1 O76 C73 C74 86.4(3) . . . . ?
Ag1 O76 C77 C78 -124.1(6) . . . . ?
Ag1 O96 C93 C92 -89.1(4) . . . . ?
Ag1 O96 C93 C94 87.1(3) . . . . ?
Ag1 O96 C97 C98 -9.9(12) . . . . ?
C77 O76 C73 C72 77.2(5) . . . . ?
C77 O76 C73 C74 -108.3(4) . . . . ?
C97 O96 C93 C92 89.5(5) . . . . ?
C97 O96 C93 C94 -94.2(5) . . . . ?
C77A O76 C73 C72 100.7(17) . . . . ?
C77A O76 C73 C74 -84.7(17) . . . . ?
C97A O96 C93 C92 65.4(14) . . . . ?
C97A O96 C93 C94 -118.3(13) . . . . ?
Al40 O401 C402 C403 47.6(9) . . . . ?
Al40 O401 C402 C404 -74.3(8) . . . . ?
Al40 O401 C402 C405 166.7(6) . . . . ?
Al40 O406 C407 C408 -147.4(7) . . . . ?
Al40 O406 C407 C409 -22.2(9) . . . . ?
Al40 O406 C407 C410 95.4(8) . . . . ?
Al40 O406 C407 C508 177.7(7) . . . . ?
Al40 O406 C407 C509 -67.8(8) . . . . ?
Al40 O406 C407 C510 50.0(9) . . . . ?
Al40 O411 C412 C413 -18.8(8) . . . . ?
Al40 O411 C412 C414 99.2(7) . . . . ?
Al40 O411 C412 C415 -142.0(6) . . . . ?
Al40 O411 C412 C513 -47.9(8) . . . . ?
Al40 O411 C412 C514 72.9(8) . . . . ?
Al40 O411 C412 C515 -165.5(6) . . . . ?
Al40 O416 C417 C418 59.4(8) . . . . ?
Al40 O416 C417 C419 175.2(6) . . . . ?
Al40 O416 C417 C420 -65.8(7) . . . . ?
Al40 O416 C417 C518 31.4(8) . . . . ?
Al40 O416 C417 C519 153.7(7) . . . . ?
Al40 O416 C417 C520 -84.2(7) . . . . ?
O401 Al40 O406 C407 -153.1(7) . . . . ?
O401 Al40 O411 C412 -37.1(7) . . . . ?
O401 Al40 O416 C417 -83.0(7) . . . . ?
O401 C402 C403 F1 -44.8(6) . . . . ?
O401 C402 C403 F2 72.0(6) . . . . ?
O401 C402 C403 F3 -169.3(5) . . . . ?
O401 C402 C404 F4 78.1(6) . . . . ?
O401 C402 C404 F5 -162.3(5) . . . . ?
O401 C402 C404 F6 -41.0(6) . . . . ?
O401 C402 C405 F7 -45.4(6) . . . . ?
O401 C402 C405 F8 -168.7(4) . . . . ?
O401 C402 C405 F9 72.6(5) . . . . ?
O406 Al40 O401 C402 44.0(8) . . . . ?
O406 Al40 O411 C412 82.3(7) . . . . ?
O406 Al40 O416 C417 156.9(6) . . . . ?
O406 C407 C408 F10 -42.2(7) . . . . ?
O406 C407 C408 F11 -165.1(6) . . . . ?
O406 C407 C408 F12 76.7(6) . . . . ?
O406 C407 C409 F13 -165.3(6) . . . . ?
O406 C407 C409 F14 -44.1(7) . . . . ?
O406 C407 C409 F15 74.5(7) . . . . ?
O406 C407 C410 F16 -44.0(6) . . . . ?
O406 C407 C410 F17 -165.0(5) . . . . ?
O406 C407 C410 F18 74.7(6) . . . . ?
O406 C407 C508 F10A -77.5(8) . . . . ?
O406 C407 C508 F11A 159.7(9) . . . . ?
O406 C407 C508 F12A 39.8(9) . . . . ?
O406 C407 C509 F13A -72.4(8) . . . . ?
O406 C407 C509 F14A 44.3(8) . . . . ?
O406 C407 C509 F15A 164.5(8) . . . . ?
O406 C407 C510 F16A -67.3(9) . . . . ?
O406 C407 C510 F17A 174.9(8) . . . . ?
O406 C407 C510 F18A 53.9(10) . . . . ?
O411 Al40 O401 C402 166.7(7) . . . . ?
O411 Al40 O406 C407 89.2(8) . . . . ?
O411 Al40 O416 C417 33.9(7) . . . . ?
O411 C412 C413 F19 -161.3(6) . . . . ?
O411 C412 C413 F20 79.3(5) . . . . ?
O411 C412 C413 F21 -41.6(6) . . . . ?
O411 C412 C414 F22 75.4(6) . . . . ?
O411 C412 C414 F23 -48.2(6) . . . . ?
O411 C412 C414 F24 -164.9(5) . . . . ?
O411 C412 C415 F25 -46.5(6) . . . . ?
O411 C412 C415 F26 -163.3(5) . . . . ?
O411 C412 C415 F27 75.0(6) . . . . ?
O411 C412 C513 F19A 172.2(8) . . . . ?
O411 C412 C513 F20A 52.6(8) . . . . ?
O411 C412 C513 F21A -67.8(8) . . . . ?
O411 C412 C514 F22A 43.1(8) . . . . ?
O411 C412 C514 F23A -76.5(8) . . . . ?
O411 C412 C514 F24A 163.4(8) . . . . ?
O411 C412 C515 F25A -73.9(7) . . . . ?
O411 C412 C515 F26A 163.8(8) . . . . ?
O411 C412 C515 F27A 45.2(8) . . . . ?
O416 Al40 O401 C402 -75.5(7) . . . . ?
O416 Al40 O406 C407 -30.0(8) . . . . ?
O416 Al40 O411 C412 -158.6(6) . . . . ?
O416 C417 C418 F28 -44.6(5) . . . . ?
O416 C417 C418 F29 -163.0(5) . . . . ?
O416 C417 C418 F30 76.5(5) . . . . ?
O416 C417 C419 F31 -165.7(5) . . . . ?
O416 C417 C419 F32 74.3(5) . . . . ?
O416 C417 C419 F33 -44.3(5) . . . . ?
O416 C417 C420 F34 -37.4(6) . . . . ?
O416 C417 C420 F35 -156.8(4) . . . . ?
O416 C417 C420 F36 83.7(5) . . . . ?
O416 C417 C518 F28A -80.5(8) . . . . ?
O416 C417 C518 F29A 160.0(9) . . . . ?
O416 C417 C518 F30A 39.9(9) . . . . ?
O416 C417 C519 F31A 160.8(9) . . . . ?
O416 C417 C519 F32A 40.5(9) . . . . ?
O416 C417 C519 F33A -79.4(9) . . . . ?
O416 C417 C520 F34A -76.1(7) . . . . ?
O416 C417 C520 F35A 162.6(8) . . . . ?
O416 C417 C520 F36A 42.8(8) . . . . ?
C403 C402 C404 F4 -46.1(7) . . . . ?
C403 C402 C404 F5 73.6(6) . . . . ?
C403 C402 C404 F6 -165.1(5) . . . . ?
C403 C402 C405 F7 76.4(5) . . . . ?
C403 C402 C405 F8 -46.9(6) . . . . ?
C403 C402 C405 F9 -165.7(4) . . . . ?
C404 C402 C403 F1 78.1(6) . . . . ?
C404 C402 C403 F2 -165.1(5) . . . . ?
C404 C402 C403 F3 -46.4(7) . . . . ?
C404 C402 C405 F7 -165.1(5) . . . . ?
C404 C402 C405 F8 71.6(6) . . . . ?
C404 C402 C405 F9 -47.2(6) . . . . ?
C405 C402 C403 F1 -162.9(4) . . . . ?
C405 C402 C403 F2 -46.1(6) . . . . ?
C405 C402 C403 F3 72.6(6) . . . . ?
C405 C402 C404 F4 -164.5(5) . . . . ?
C405 C402 C404 F5 -44.9(6) . . . . ?
C405 C402 C404 F6 76.4(6) . . . . ?
C408 C407 C409 F13 -41.2(7) . . . . ?
C408 C407 C409 F14 80.0(7) . . . . ?
C408 C407 C409 F15 -161.4(6) . . . . ?
C408 C407 C410 F16 -162.1(6) . . . . ?
C408 C407 C410 F17 76.9(6) . . . . ?
C408 C407 C410 F18 -43.4(6) . . . . ?
C409 C407 C408 F10 -167.9(6) . . . . ?
C409 C407 C408 F11 69.1(7) . . . . ?
C409 C407 C408 F12 -49.1(6) . . . . ?
C409 C407 C410 F16 77.0(6) . . . . ?
C409 C407 C410 F17 -44.0(6) . . . . ?
C409 C407 C410 F18 -164.3(5) . . . . ?
C410 C407 C408 F10 73.9(7) . . . . ?
C410 C407 C408 F11 -49.0(7) . . . . ?
C410 C407 C408 F12 -167.2(5) . . . . ?
C410 C407 C409 F13 77.5(6) . . . . ?
C410 C407 C409 F14 -161.2(6) . . . . ?
C410 C407 C409 F15 -42.6(7) . . . . ?
C413 C412 C414 F22 -164.6(5) . . . . ?
C413 C412 C414 F23 71.8(6) . . . . ?
C413 C412 C414 F24 -44.9(6) . . . . ?
C413 C412 C415 F25 -169.4(5) . . . . ?
C413 C412 C415 F26 73.8(6) . . . . ?
C413 C412 C415 F27 -47.9(6) . . . . ?
C414 C412 C413 F19 80.4(6) . . . . ?
C414 C412 C413 F20 -39.0(6) . . . . ?
C414 C412 C413 F21 -160.0(5) . . . . ?
C414 C412 C415 F25 71.8(6) . . . . ?
C414 C412 C415 F26 -45.0(6) . . . . ?
C414 C412 C415 F27 -166.7(5) . . . . ?
C415 C412 C413 F19 -39.3(7) . . . . ?
C415 C412 C413 F20 -158.7(5) . . . . ?
C415 C412 C413 F21 80.4(6) . . . . ?
C415 C412 C414 F22 -43.5(6) . . . . ?
C415 C412 C414 F23 -167.2(5) . . . . ?
C415 C412 C414 F24 76.2(6) . . . . ?
C418 C417 C419 F31 -48.5(6) . . . . ?
C418 C417 C419 F32 -168.4(4) . . . . ?
C418 C417 C419 F33 72.9(5) . . . . ?
C418 C417 C420 F34 -161.3(5) . . . . ?
C418 C417 C420 F35 79.2(5) . . . . ?
C418 C417 C420 F36 -40.2(5) . . . . ?
C419 C417 C418 F28 -158.9(5) . . . . ?
C419 C417 C418 F29 82.7(5) . . . . ?
C419 C417 C418 F30 -37.8(6) . . . . ?
C419 C417 C420 F34 79.1(6) . . . . ?
C419 C417 C420 F35 -40.4(5) . . . . ?
C419 C417 C420 F36 -159.8(4) . . . . ?
C420 C417 C418 F28 80.6(5) . . . . ?
C420 C417 C418 F29 -37.9(6) . . . . ?
C420 C417 C418 F30 -158.3(5) . . . . ?
C420 C417 C419 F31 73.7(5) . . . . ?
C420 C417 C419 F32 -46.3(5) . . . . ?
C420 C417 C419 F33 -164.9(5) . . . . ?
C508 C407 C509 F13A 41.9(9) . . . . ?
C508 C407 C509 F14A 158.6(8) . . . . ?
C508 C407 C509 F15A -81.2(9) . . . . ?
C508 C407 C510 F16A 168.5(9) . . . . ?
C508 C407 C510 F17A 50.7(10) . . . . ?
C508 C407 C510 F18A -70.2(10) . . . . ?
C509 C407 C508 F10A 171.3(8) . . . . ?
C509 C407 C508 F11A 48.5(9) . . . . ?
C509 C407 C508 F12A -71.3(9) . . . . ?
C509 C407 C510 F16A 46.9(10) . . . . ?
C509 C407 C510 F17A -70.9(9) . . . . ?
C509 C407 C510 F18A 168.2(9) . . . . ?
C510 C407 C508 F10A 49.2(9) . . . . ?
C510 C407 C508 F11A -73.6(10) . . . . ?
C510 C407 C508 F12A 166.6(9) . . . . ?
C510 C407 C509 F13A 167.2(8) . . . . ?
C510 C407 C509 F14A -76.2(9) . . . . ?
C510 C407 C509 F15A 44.1(9) . . . . ?
C513 C412 C514 F22A 162.3(8) . . . . ?
C513 C412 C514 F23A 42.8(9) . . . . ?
C513 C412 C514 F24A -77.4(9) . . . . ?
C513 C412 C515 F25A 169.4(7) . . . . ?
C513 C412 C515 F26A 47.0(9) . . . . ?
C513 C412 C515 F27A -71.5(8) . . . . ?
C514 C412 C513 F19A 51.8(9) . . . . ?
C514 C412 C513 F20A -67.8(9) . . . . ?
C514 C412 C513 F21A 171.8(8) . . . . ?
C514 C412 C515 F25A 46.7(8) . . . . ?
C514 C412 C515 F26A -75.7(9) . . . . ?
C514 C412 C515 F27A 165.7(8) . . . . ?
C515 C412 C513 F19A -71.7(9) . . . . ?
C515 C412 C513 F20A 168.8(8) . . . . ?
C515 C412 C513 F21A 48.4(9) . . . . ?
C515 C412 C514 F22A -75.7(9) . . . . ?
C515 C412 C514 F23A 164.7(8) . . . . ?
C515 C412 C514 F24A 44.6(9) . . . . ?
C518 C417 C519 F31A -78.4(10) . . . . ?
C518 C417 C519 F32A 161.3(9) . . . . ?
C518 C417 C519 F33A 41.5(10) . . . . ?
C518 C417 C520 F34A 167.6(7) . . . . ?
C518 C417 C520 F35A 46.4(9) . . . . ?
C518 C417 C520 F36A -73.4(8) . . . . ?
C519 C417 C518 F28A 156.9(8) . . . . ?
C519 C417 C518 F29A 37.4(10) . . . . ?
C519 C417 C518 F30A -82.7(10) . . . . ?
C519 C417 C520 F34A 46.0(8) . . . . ?
C519 C417 C520 F35A -75.2(9) . . . . ?
C519 C417 C520 F36A 165.0(8) . . . . ?
C520 C417 C518 F28A 35.1(9) . . . . ?
C520 C417 C518 F29A -84.3(10) . . . . ?
C520 C417 C518 F30A 155.5(9) . . . . ?
C520 C417 C519 F31A 41.1(10) . . . . ?
C520 C417 C519 F32A -79.2(9) . . . . ?
C520 C417 C519 F33A 160.9(8) . . . . ?
C101 C102 C103 C104 179.98(19) . . . . ?
C102 C103 C104 C105 179.9(3) . . . . ?
C103 C104 C105 C106 -179.9(3) . . . . ?
C107 C108 C109 C109 -179.97(14) . . . 2_657 ?
C201 C202 C203 C204 -179.93(19) . . . . ?
C202 C203 C204 C205 -179.9(3) . . . . ?
C203 C204 C205 C206 179.8(3) . . . . ?
C207 C208 C209 C209 179.98(14) . . . 2_657 ?

_shelx_res_file                  
;
TITL 0238abc16s
    0237abc16s.res
    created by SHELXL-2018/3 at 20:38:10 on 16-Mar-2023
CELL 0.71073 15.539167 18.958026 20.276412 69.2636 81.8385 69.5836
ZERR 2 0.000304 0.00056 0.000592 0.0027 0.002 0.0023
LATT 1
SFAC C H Ag Al Cl F O P Rh
UNIT 206 199.69 1.16 2 1.16 72 16.84 4 2
EQIV $1 1-X,-Y,2-Z
SADI 0.01 C101 C102 C102 C103 C103 C104 C104 C105 C105 C106 C201 C202 C202 =
 C203 C203 C204 C204 C205 C205 C206 C107 C108 C108 C109 C109 C109_$1 C207 =
 C208 C208 C209 C209 C209_$1
SIMU 0.01 0.02 2 C101 C102 C103 C104 C105 C106 C201 C202 C203 C204 C205 =
 C206 C107 C108 C109 C207 C208 C209 C77 C79 C78 C77A C78A C79A C97 C98 C99 =
 C97A C98A C99A $F C417 C418 C419 C420 C518 C519 C520 C412 C413 C414 C415 =
 C513 C514 C515 C407 C408 C409 C410 C508 C509 C510 CL1 O1
SADI 0.01 C107 C109 C108 C109_$1 C207 C209 C208 C209_$1 C101 C103 C102 C104 =
 C103 C105 C104 C106 C201 C203 C202 C204 C203 C205 C204 C206
ISOR 0.006 0.012 C101 C102 C103 C104 C105 C106 C201 C202 C203 C204 C205 =
 C206 C107 C108 C109 C207 C208 C209 C77 C79 C78 C77A C78A C79A C97 C98 C99 =
 C97A C98A C99A $F C417 C418 C419 C420 C518 C519 C520 C412 C413 C414 C415 =
 C513 C514 C515 C407 C408 C409 C410 C508 C509 C510 CL1 O1
EADP O1 Cl1
SADI 0.01 C78 C77 C78A C77A C79 C78 C79A C78A C99 C98 C99A C98A C98 C97 =
 C98A C97A
DFIX 2.205 0.001 Rh1 O1
SADI 0.01 O96 C97A O96 C97 O76 C77A O76 C77
SADI 0.01 C418 F28 C418 F29 C418 F30 C518 F28A C518 F29A C518 F30A
SADI 0.01 F28 F29 F29 F30 F30 F28 F28A F29A F29A F30A F30A F28A
SADI 0.01 C417 F28 C417 F29 C417 F30 C417 F28A C417 F29A C417 F30A
SADI 0.01 C419 F31 C419 F32 C419 F33 C519 F31A C519 F32A C519 F33A
SADI 0.01 F31 F32 F32 F33 F33 F31 F31A F32A F32A F33A F33A F31A
SADI 0.01 C417 F31 C417 F32 C417 F33 C417 F31A C417 F32A C417 F33A
SADI 0.01 C420 F34 C420 F35 C420 F36 C520 F34A C520 F35A C520 F36A
SADI 0.01 F34 F35 F35 F36 F36 F34 F34A F35A F35A F36A F36A F34A
SADI 0.01 C417 F34 C417 F35 C417 F36 C417 F34A C417 F35A C417 F36A
SADI 0.01 C417 C418 C417 C518 C417 C419 C417 C519 C417 C420 C417 C520
SADI 0.01 C418 C419 C419 C420 C420 C418 C518 C519 C519 C520 C520 C518
SADI 0.01 O416 C418 O416 C419 O416 C420 O416 C518 O416 C519 O416 C520
SADI 0.01 C413 F19 C413 F20 C413 F21 C513 F19A C513 F20A C513 F21A
SADI 0.01 F19 F20 F20 F21 F21 F19 F19A F20A F20A F21A F21A F19A
SADI 0.01 C412 F19 C412 F20 C412 F21 C412 F19A C412 F20A C412 F21A
SADI 0.01 C414 F22 C414 F23 C414 F24 C514 F22A C514 F23A C514 F24A
SADI 0.01 F22 F23 F23 F24 F24 F22 F22A F23A F23A F24A F24A F22A
SADI 0.01 C412 F22 C412 F23 C412 F24 C412 F22A C412 F23A C412 F24A
SADI 0.01 C415 F25 C415 F26 C415 F27 C515 F25A C515 F26A C515 F27A
SADI 0.01 F25 F26 F26 F27 F27 F25 F25A F26A F26A F27A F27A F25A
SADI 0.01 C412 F25 C412 F26 C412 F27 C412 F25A C412 F26A C412 F27A
SADI 0.01 C412 C413 C412 C513 C412 C414 C412 C514 C412 C415 C412 C515
SADI 0.01 C413 C414 C414 C415 C415 C413 C513 C514 C514 C515 C515 C513
SADI 0.01 O411 C413 O411 C414 O411 C415 O411 C513 O411 C514 O411 C515
SADI 0.01 C408 F10 C408 F11 C408 F12 C508 F10A C508 F11A C508 F12A
SADI 0.01 F10 F11 F11 F12 F12 F10 F10A F11A F11A F12A F12A F10A
SADI 0.01 C407 F10 C407 F11 C407 F12 C407 F10A C407 F11A C407 F12A
SADI 0.01 C409 F13 C409 F14 C409 F15 C509 F13A C509 F14A C509 F15A
SADI 0.01 F13 F14 F14 F15 F15 F13 F13A F14A F14A F15A F15A F13A
SADI 0.01 C407 F13 C407 F14 C407 F15 C407 F13A C407 F14A C407 F15A
SADI 0.01 C410 F16 C410 F17 C410 F18 C510 F16A C510 F17A C510 F18A
SADI 0.01 F16 F17 F17 F18 F18 F16 F16A F17A F17A F18A F18A F16A
SADI 0.01 C407 F16 C407 F17 C407 F18 C407 F16A C407 F17A C407 F18A
SADI 0.01 C407 C408 C407 C508 C407 C409 C407 C509 C407 C410 C407 C510
SADI 0.01 C408 C409 C409 C410 C410 C408 C508 C509 C509 C510 C510 C508
SADI 0.01 O406 C408 O406 C409 O406 C410 O406 C508 O406 C509 O406 C510
FLAT 0.01 C101 C102 C103 C104 C105 C106
FLAT 0.01 C201 C202 C203 C204 C205 C206
FLAT 0.01 C107 C107_$1 C108_$1 C108 C109 C109_$1
FLAT 0.01 C207 C207_$1 C208_$1 C208 C209 C209_$1
EADP F31A F31

L.S. 8
PLAN  1
SIZE 0.05 0.1 0.2
TEMP -123(2)
CONF
BOND $H
MORE -3
fmap 2
acta 400
SHEL 7 0.72
REM <olex2.extras>
REM <HklSrc "%.\\0237abc16s.hkl">
REM </olex2.extras>

WGHT    0.094900    7.114800
FVAR       1.26098   0.84590   0.85532   0.74381   0.66311   0.66500   0.77616
FVAR       0.73560   0.57769
RH1   9    0.206794    0.658767    0.786481    11.00000    0.01971    0.02595 =
         0.02341   -0.01037   -0.00035   -0.00669
P20   8    0.079007    0.764674    0.800526    11.00000    0.01837    0.02534 =
         0.02332   -0.00890    0.00108   -0.00663
P40   8    0.322097    0.546047    0.772903    11.00000    0.02157    0.02517 =
         0.02157   -0.00980   -0.00174   -0.00640
O66   7    0.364737    0.985260    0.759131    11.00000    0.02615    0.03607 =
         0.05080   -0.02572    0.00622   -0.01344
O76   7    0.511712    0.823811    0.835157    11.00000    0.03383    0.04218 =
         0.03794   -0.01623    0.00453   -0.01475
O86   7    0.635428    0.742358    0.722503    11.00000    0.02253    0.03519 =
         0.04867   -0.01930    0.00756   -0.01324
O96   7    0.460404    0.881931    0.655378    11.00000    0.02724    0.03515 =
         0.04055   -0.01723   -0.00062   -0.01044
C4    1    0.214864    0.610487    0.890914    11.00000    0.02108    0.02615 =
         0.02422   -0.00914   -0.00166   -0.00487
C5    1    0.268143    0.625666    0.930132    11.00000    0.03554    0.03816 =
         0.03241   -0.01643   -0.00497   -0.00970
AFIX  43
H5    2    0.305074    0.658606    0.907455    11.00000   -1.20000
AFIX   0
C6    1    0.266846    0.592200    1.002793    11.00000    0.04717    0.04840 =
         0.03155   -0.01663   -0.01194   -0.01012
AFIX  43
H6    2    0.303040    0.602281    1.030266    11.00000   -1.20000
AFIX   0
C7    1    0.213182    0.544152    1.035701    11.00000    0.05043    0.04268 =
         0.02284   -0.01167   -0.00194   -0.00821
AFIX  43
H7    2    0.211931    0.522166    1.085694    11.00000   -1.20000
AFIX   0
C8    1    0.161199    0.527853    0.996226    11.00000    0.03748    0.03053 =
         0.03005   -0.00755    0.00540   -0.00696
AFIX  43
H8    2    0.125170    0.494178    1.019165    11.00000   -1.20000
AFIX   0
C9    1    0.161738    0.560906    0.922726    11.00000    0.02088    0.02292 =
         0.02862   -0.00929    0.00003   -0.00207
C10   1    0.108797    0.551370    0.873928    11.00000    0.02232    0.02507 =
         0.03641   -0.01155   -0.00032   -0.00659
C11   1    0.052351    0.504729    0.891132    11.00000    0.02996    0.03620 =
         0.04714   -0.01238    0.00269   -0.01629
AFIX  43
H11   2    0.044367    0.474895    0.938972    11.00000   -1.20000
AFIX   0
C12   1    0.007262    0.501581    0.838224    11.00000    0.03397    0.04745 =
         0.08179   -0.03608    0.00658   -0.02226
AFIX  43
H12   2   -0.031581    0.469564    0.849745    11.00000   -1.20000
AFIX   0
C13   1    0.019100    0.544770    0.769574    11.00000    0.03825    0.05364 =
         0.07135   -0.03787   -0.01646   -0.01289
AFIX  43
H13   2   -0.011627    0.542157    0.733629    11.00000   -1.20000
AFIX   0
C14   1    0.075572    0.592818    0.751052    11.00000    0.03239    0.03816 =
         0.03261   -0.01979   -0.00161   -0.00785
AFIX  43
H14   2    0.083330    0.622270    0.703048    11.00000   -1.20000
AFIX   0
C15   1    0.119940    0.596874    0.803532    11.00000    0.02082    0.03113 =
         0.03293   -0.01583   -0.00322   -0.00741
C21   1    0.025131    0.828085    0.716816    11.00000    0.02277    0.02759 =
         0.02980   -0.00924   -0.00047   -0.01028
C22   1    0.071001    0.821174    0.654429    11.00000    0.03102    0.03840 =
         0.02812   -0.01732   -0.00016   -0.01022
AFIX  43
H22   2    0.129903    0.782349    0.655921    11.00000   -1.20000
AFIX   0
C23   1    0.031268    0.870930    0.589213    11.00000    0.04764    0.04466 =
         0.02964   -0.01052   -0.00527   -0.01694
AFIX  43
H23   2    0.062801    0.865154    0.546763    11.00000   -1.20000
AFIX   0
C24   1   -0.052213    0.927379    0.586586    11.00000    0.04507    0.03897 =
         0.04192    0.00107   -0.01979   -0.01185
AFIX  43
H24   2   -0.078763    0.961406    0.542282    11.00000   -1.20000
AFIX   0
C25   1   -0.098869    0.935488    0.648502    11.00000    0.03209    0.03976 =
         0.05397   -0.00827   -0.00928   -0.00083
AFIX  43
H25   2   -0.157475    0.974842    0.646461    11.00000   -1.20000
AFIX   0
C26   1   -0.060744    0.886978    0.712512    11.00000    0.02769    0.03877 =
         0.04118   -0.01476    0.00263   -0.00432
AFIX  43
H26   2   -0.092997    0.893369    0.754568    11.00000   -1.20000
AFIX   0
C27   1   -0.013458    0.734640    0.856080    11.00000    0.02125    0.02777 =
         0.03308   -0.01033    0.00399   -0.00856
C28   1   -0.017716    0.720485    0.928168    11.00000    0.03166    0.03434 =
         0.03672   -0.01337    0.00488   -0.01155
AFIX  43
H28   2    0.025279    0.731109    0.949120    11.00000   -1.20000
AFIX   0
C29   1   -0.084376    0.690895    0.969937    11.00000    0.04942    0.04041 =
         0.03827   -0.01119    0.01952   -0.01948
AFIX  43
H29   2   -0.087832    0.682295    1.019193    11.00000   -1.20000
AFIX   0
C30   1   -0.146013    0.673905    0.939447    11.00000    0.03627    0.03496 =
         0.05696   -0.01266    0.01994   -0.01637
AFIX  43
H30   2   -0.191271    0.653126    0.968099    11.00000   -1.20000
AFIX   0
C31   1   -0.142064    0.686831    0.868634    11.00000    0.02602    0.03908 =
         0.06435   -0.01837    0.00359   -0.01454
AFIX  43
H31   2   -0.184164    0.674600    0.848273    11.00000   -1.20000
AFIX   0
C32   1   -0.076700    0.717797    0.826308    11.00000    0.02342    0.03251 =
         0.03926   -0.00972    0.00162   -0.01165
AFIX  43
H32   2   -0.074891    0.727599    0.776907    11.00000   -1.20000
AFIX   0
C33   1    0.091206    0.835420    0.839167    11.00000    0.02932    0.04522 =
         0.03170   -0.02356    0.01013   -0.01899
AFIX  23
H33A  2    0.033074    0.880628    0.831513    11.00000   -1.20000
H33B  2    0.097106    0.808346    0.890752    11.00000   -1.20000
AFIX   0
C41   1    0.340041    0.550866    0.681122    11.00000    0.02593    0.03540 =
         0.02689   -0.01508   -0.00112   -0.01152
C42   1    0.295798    0.619943    0.628625    11.00000    0.03628    0.04326 =
         0.03199   -0.01354   -0.00371   -0.01366
AFIX  43
H42   2    0.254365    0.663764    0.641339    11.00000   -1.20000
AFIX   0
C43   1    0.310410    0.626722    0.558219    11.00000    0.05117    0.06657 =
         0.02798   -0.01179   -0.00618   -0.02856
AFIX  43
H43   2    0.279667    0.674653    0.522779    11.00000   -1.20000
AFIX   0
C44   1    0.370446    0.562696    0.540141    11.00000    0.06877    0.08090 =
         0.02809   -0.02813    0.00914   -0.03817
AFIX  43
H44   2    0.381227    0.566618    0.491862    11.00000   -1.20000
AFIX   0
C45   1    0.414531    0.493641    0.591234    11.00000    0.06122    0.06833 =
         0.04571   -0.03775    0.01788   -0.02033
AFIX  43
H45   2    0.455249    0.449662    0.578378    11.00000   -1.20000
AFIX   0
C46   1    0.399836    0.487808    0.661698    11.00000    0.04010    0.04305 =
         0.03558   -0.02049    0.00714   -0.00557
AFIX  43
H46   2    0.431213    0.439965    0.696944    11.00000   -1.20000
AFIX   0
C47   1    0.302313    0.450384    0.816016    11.00000    0.02269    0.02318 =
         0.03118   -0.01136    0.00272   -0.00436
C48   1    0.252244    0.425633    0.782000    11.00000    0.03616    0.03429 =
         0.03781   -0.01695    0.00115   -0.01271
AFIX  43
H48   2    0.231304    0.456968    0.735527    11.00000   -1.20000
AFIX   0
C49   1    0.233079    0.355155    0.816168    11.00000    0.05278    0.04110 =
         0.05923   -0.02797    0.00312   -0.02379
AFIX  43
H49   2    0.197206    0.339390    0.793312    11.00000   -1.20000
AFIX   0
C50   1    0.264869    0.307814    0.882248    11.00000    0.05518    0.02652 =
         0.05704   -0.01801    0.01468   -0.01893
AFIX  43
H50   2    0.252268    0.259089    0.904833    11.00000   -1.20000
AFIX   0
C51   1    0.315492    0.331847    0.915620    11.00000    0.04319    0.03735 =
         0.03887   -0.00601    0.00477   -0.01237
AFIX  43
H51   2    0.338649    0.299161    0.961252    11.00000   -1.20000
AFIX   0
C52   1    0.332674    0.403368    0.882897    11.00000    0.03532    0.03176 =
         0.03105   -0.00857   -0.00222   -0.01238
AFIX  43
H52   2    0.365880    0.420175    0.906975    11.00000   -1.20000
AFIX   0
C53   1    0.438532    0.522416    0.803374    11.00000    0.02367    0.02775 =
         0.03200   -0.00621   -0.00944   -0.00625
AFIX  23
H53A  2    0.436414    0.503204    0.855590    11.00000   -1.20000
H53B  2    0.479789    0.477375    0.788333    11.00000   -1.20000
AFIX   0
C60   1    0.168429    0.869532    0.813951    11.00000    0.02156    0.03477 =
         0.03423   -0.02072    0.00562   -0.01163
C61   1    0.184632    0.909942    0.743616    11.00000    0.02220    0.03367 =
         0.03371   -0.01554    0.00081   -0.00849
AFIX  43
H61   2    0.147224    0.913955    0.708387    11.00000   -1.20000
AFIX   0
C62   1    0.253386    0.944308    0.723595    11.00000    0.02198    0.02659 =
         0.03824   -0.01574    0.00231   -0.00823
C63   1    0.304471    0.942642    0.776373    11.00000    0.02108    0.03550 =
         0.04252   -0.02318    0.00570   -0.01099
C64   1    0.292694    0.899602    0.846497    11.00000    0.02247    0.03368 =
         0.03987   -0.02243    0.00138   -0.00621
C65   1    0.225725    0.862925    0.864392    11.00000    0.02515    0.03642 =
         0.03101   -0.01646    0.00434   -0.01101
AFIX  43
H65   2    0.218637    0.832515    0.912203    11.00000   -1.20000
AFIX   0
C67   1    0.321920    1.063442    0.764937    11.00000    0.03313    0.03244 =
         0.06068   -0.02633    0.00289   -0.00990
AFIX  23
H67A  2    0.283729    1.060131    0.808685    11.00000   -1.20000
H67B  2    0.281598    1.098246    0.724297    11.00000   -1.20000
AFIX   0
C68   1    0.394595    1.097668    0.766329    11.00000    0.05239    0.04554 =
         0.07644   -0.03644    0.00942   -0.02554
AFIX  23
H68A  2    0.432118    1.101573    0.722233    11.00000   -1.20000
H68B  2    0.435562    1.062147    0.806434    11.00000   -1.20000
AFIX   0
C69   1    0.350776    1.180224    0.773757    11.00000    0.07762    0.04930 =
         0.09397   -0.03936    0.01501   -0.03561
AFIX 137
H69A  2    0.313114    1.216113    0.732607    11.00000   -1.50000
H69B  2    0.399045    1.201087    0.776810    11.00000   -1.50000
H69C  2    0.312035    1.176471    0.816621    11.00000   -1.50000
AFIX   0
C70   1    0.441059    0.676718    1.024058    11.00000    0.05635    0.07411 =
         0.02926   -0.00661   -0.00807   -0.03405
AFIX  43
H70   2    0.426239    0.643204    1.068347    11.00000   -1.20000
AFIX   0
C71   1    0.390523    0.756921    0.999910    11.00000    0.03890    0.07361 =
         0.03178   -0.02383   -0.00045   -0.02378
AFIX  43
H71   2    0.340029    0.777619    1.027663    11.00000   -1.20000
AFIX   0
C72   1    0.411718    0.807947    0.936142    11.00000    0.02675    0.05397 =
         0.03286   -0.02390   -0.00459   -0.01411
C73   1    0.488607    0.775911    0.898355    11.00000    0.02560    0.04532 =
         0.03012   -0.01954   -0.00322   -0.01248
C74   1    0.538926    0.694650    0.919480    11.00000    0.02760    0.04691 =
         0.03180   -0.01711   -0.00792   -0.01368
C75   1    0.512594    0.646134    0.983530    11.00000    0.04470    0.05282 =
         0.03430   -0.01040   -0.01416   -0.02118
AFIX  43
H75   2    0.545217    0.590613    0.999219    11.00000   -1.20000
AFIX   0
C80   1    0.482257    0.586876    0.779738    11.00000    0.01820    0.02486 =
         0.03319   -0.01056   -0.00226   -0.00401
C81   1    0.520787    0.599732    0.830548    11.00000    0.02431    0.02662 =
         0.03195   -0.00859   -0.00308   -0.00778
AFIX  43
H81   2    0.512593    0.571568    0.878858    11.00000   -1.20000
AFIX   0
C82   1    0.570909    0.652279    0.813365    11.00000    0.01799    0.02798 =
         0.03641   -0.01390   -0.00437   -0.00393
C83   1    0.580513    0.693991    0.742192    11.00000    0.01772    0.02787 =
         0.04205   -0.01590    0.00322   -0.00507
C84   1    0.535205    0.688402    0.689678    11.00000    0.01730    0.02518 =
         0.03750   -0.01450    0.00046   -0.00097
C85   1    0.489471    0.632327    0.709688    11.00000    0.02174    0.02462 =
         0.03251   -0.01358    0.00045   -0.00541
AFIX  43
H85   2    0.462474    0.624971    0.674448    11.00000   -1.20000
AFIX   0
C87   1    0.725404    0.704490    0.697437    11.00000    0.01794    0.03940 =
         0.04932   -0.01916    0.00431   -0.00930
AFIX  23
H87A  2    0.719875    0.679297    0.663700    11.00000   -1.20000
H87B  2    0.762580    0.662594    0.737476    11.00000   -1.20000
AFIX   0
C88   1    0.771173    0.767086    0.661669    11.00000    0.03132    0.04721 =
         0.05797   -0.02012    0.00822   -0.01796
AFIX  23
H88A  2    0.731702    0.810087    0.623448    11.00000   -1.20000
H88B  2    0.777880    0.790736    0.696267    11.00000   -1.20000
AFIX   0
C89   1    0.864333    0.733159    0.631173    11.00000    0.03879    0.07032 =
         0.06590   -0.02186    0.01052   -0.02576
AFIX 137
H89A  2    0.857476    0.713428    0.594254    11.00000   -1.50000
H89B  2    0.902840    0.689167    0.668525    11.00000   -1.50000
H89C  2    0.893286    0.774811    0.610903    11.00000   -1.50000
AFIX   0
C90   1    0.290464    0.842327    0.542696    11.00000    0.03621    0.05000 =
         0.03627   -0.01476   -0.00425   -0.01982
AFIX  43
H90   2    0.252160    0.835395    0.514511    11.00000   -1.20000
AFIX   0
C91   1    0.380081    0.790890    0.555318    11.00000    0.04137    0.03903 =
         0.02794   -0.01498    0.00330   -0.01765
AFIX  43
H91   2    0.402065    0.747793    0.537155    11.00000   -1.20000
AFIX   0
C92   1    0.437956    0.802339    0.594624    11.00000    0.02995    0.03163 =
         0.02540   -0.00929    0.00432   -0.01267
C93   1    0.403743    0.867538    0.618297    11.00000    0.02783    0.03002 =
         0.02509   -0.00768    0.00102   -0.01187
C94   1    0.312150    0.917238    0.610068    11.00000    0.02669    0.02792 =
         0.02624   -0.00634    0.00082   -0.01039
C95   1    0.256809    0.903597    0.571022    11.00000    0.02795    0.03574 =
         0.03499   -0.00594   -0.00804   -0.00653
AFIX  43
H95   2    0.194674    0.936936    0.563600    11.00000   -1.20000
AFIX   0
C607  1    0.349812    0.892547    0.905306    11.00000    0.02646    0.05453 =
         0.04116   -0.03076    0.00423   -0.01475
AFIX  23
H60A  2    0.387432    0.928397    0.886246    11.00000   -1.20000
H60B  2    0.308456    0.909223    0.942783    11.00000   -1.20000
AFIX   0
C708  1    0.613057    0.661657    0.871777    11.00000    0.02126    0.03609 =
         0.04316   -0.01549   -0.01135   -0.00542
AFIX  23
H70A  2    0.654588    0.609250    0.899528    11.00000   -1.20000
H70B  2    0.649783    0.698036    0.850826    11.00000   -1.20000
AFIX   0
C809  1    0.533305    0.742486    0.614001    11.00000    0.03110    0.03150 =
         0.03032   -0.01266    0.00851   -0.01227
AFIX  23
H80A  2    0.552122    0.709950    0.582319    11.00000   -1.20000
H80B  2    0.577805    0.771350    0.607202    11.00000   -1.20000
AFIX   0
C906  1    0.274656    0.980425    0.645083    11.00000    0.02602    0.03039 =
         0.03105   -0.00657    0.00067   -0.00847
AFIX  23
H90A  2    0.217883    1.020412    0.621354    11.00000   -1.20000
H90B  2    0.320104    1.007980    0.639895    11.00000   -1.20000
AFIX   0
PART 1
AG1   3    0.410139    0.793168    0.772532    91.00000    0.02518    0.03647 =
         0.03785   -0.01890   -0.00220   -0.00777
CL1   5    0.300780    0.743250    0.738063    91.00000    0.01947    0.02349 =
         0.02624   -0.00746    0.00662   -0.00824
C77   1    0.556818    0.877747    0.837670    31.00000    0.04146    0.03790 =
         0.05106   -0.01519    0.00649   -0.01849
AFIX  23
H77A  2    0.531601    0.897149    0.878030    31.00000   -1.20000
H77B  2    0.544325    0.924384    0.793919    31.00000   -1.20000
AFIX   0
C78   1    0.658626    0.837554    0.845222    31.00000    0.03822    0.04082 =
         0.06113   -0.01738    0.00569   -0.01752
AFIX  23
H78A  2    0.682913    0.813869    0.807273    31.00000   -1.20000
H78B  2    0.671260    0.793899    0.891024    31.00000   -1.20000
AFIX   0
C79   1    0.707244    0.895625    0.841338    31.00000    0.05434    0.05263 =
         0.10502   -0.02648    0.01036   -0.02655
AFIX 137
H79A  2    0.689371    0.941859    0.798458    31.00000   -1.50000
H79B  2    0.773827    0.869421    0.840272    31.00000   -1.50000
H79C  2    0.690013    0.913193    0.882769    31.00000   -1.50000
AFIX   0
C97   1    0.509397    0.932849    0.606225    21.00000    0.02949    0.04375 =
         0.04758   -0.01321   -0.00188   -0.01400
AFIX  23
H97A  2    0.465013    0.981357    0.575700    21.00000   -1.20000
H97B  2    0.551423    0.904199    0.575710    21.00000   -1.20000
AFIX   0
C98   1    0.563732    0.955951    0.646548    21.00000    0.03708    0.04148 =
         0.05283   -0.01936   -0.00152   -0.01473
AFIX  23
H98A  2    0.520900    0.987864    0.674322    21.00000   -1.20000
H98B  2    0.604084    0.907152    0.679961    21.00000   -1.20000
AFIX   0
C99   1    0.621489    1.003429    0.598158    21.00000    0.05817    0.05843 =
         0.08717   -0.01482   -0.00303   -0.03702
AFIX 137
H99A  2    0.582667    1.048859    0.561939    21.00000   -1.50000
H99B  2    0.669703    0.969502    0.575542    21.00000   -1.50000
H99C  2    0.649692    1.022833    0.625493    21.00000   -1.50000
AFIX   0
PART 2
O1    7    0.298880    0.731609    0.757063   -91.00000    0.01947    0.02349 =
         0.02624   -0.00746    0.00662   -0.00824
AFIX   7
H1A   2    0.281969    0.786179    0.740839   -91.00000   -1.50000
H1B   2    0.361871    0.715199    0.756738   -91.00000   -1.50000
AFIX   0
C77A  1    0.585157    0.838324    0.860245   -31.00000    0.04510    0.04320 =
         0.05310   -0.01491    0.00184   -0.01698
AFIX  23
H77C  2    0.628687    0.787568    0.888714   -31.00000   -1.20000
H77D  2    0.559830    0.873353    0.889565   -31.00000   -1.20000
AFIX   0
C78A  1    0.632367    0.878210    0.794830   -31.00000    0.04772    0.04806 =
         0.05745   -0.01589    0.00334   -0.01724
AFIX  23
H78C  2    0.584042    0.919405    0.762074   -31.00000   -1.20000
H78D  2    0.665958    0.837778    0.771915   -31.00000   -1.20000
AFIX   0
C79A  1    0.698716    0.917112    0.801698   -31.00000    0.03837    0.03743 =
         0.05773   -0.01526    0.00376   -0.02376
AFIX 137
H79D  2    0.714343    0.949081    0.754770   -31.00000   -1.50000
H79E  2    0.754642    0.875949    0.824259   -31.00000   -1.50000
H79F  2    0.670319    0.951608    0.830532   -31.00000   -1.50000
AFIX   0
C97A  1    0.541022    0.903180    0.622720   -21.00000    0.04004    0.04659 =
         0.04994   -0.01347   -0.00291   -0.01508
AFIX  23
H97C  2    0.560384    0.888911    0.579177   -21.00000   -1.20000
H97D  2    0.592965    0.877687    0.655523   -21.00000   -1.20000
AFIX   0
C98A  1    0.504927    0.992243    0.606793   -21.00000    0.03814    0.04494 =
         0.04849   -0.01504   -0.00110   -0.01677
AFIX  23
H98C  2    0.476343    1.005087    0.649749   -21.00000   -1.20000
H98D  2    0.457913    1.016986    0.569930   -21.00000   -1.20000
AFIX   0
C99A  1    0.584752    1.023701    0.581515   -21.00000    0.04475    0.05636 =
         0.05957   -0.01197   -0.00072   -0.02129
AFIX 137
H99D  2    0.617700    1.004463    0.543074   -21.00000   -1.50000
H99E  2    0.626514    1.004989    0.620569   -21.00000   -1.50000
H99F  2    0.561896    1.082085    0.564482   -21.00000   -1.50000
AFIX   0

PART 0
AL40  4    0.848044    0.249297    0.734186    11.00000    0.03073    0.03389 =
         0.02996   -0.01580   -0.00069   -0.00569

F1    6    0.944019    0.385444    0.702002    11.00000    0.03841    0.10741 =
         0.15215   -0.06884   -0.00985   -0.01073
F2    6    0.881240    0.452209    0.603051    11.00000    0.09344    0.13261 =
         0.09533   -0.06750    0.04635   -0.06810
F3    6    0.872925    0.511666    0.676083    11.00000    0.07546    0.08809 =
         0.13360   -0.06177    0.00608   -0.04929
F4    6    0.837027    0.404068    0.812717    11.00000    0.10793    0.09727 =
         0.08128   -0.05751   -0.04207    0.00664
F5    6    0.728716    0.513617    0.769458    11.00000    0.08459    0.06026 =
         0.08097   -0.05444   -0.00015   -0.00399
F6    6    0.700736    0.404080    0.810880    11.00000    0.12150    0.11251 =
         0.06853   -0.04979    0.03687   -0.05475
F7    6    0.709626    0.459254    0.596022    11.00000    0.09437    0.06643 =
         0.06679   -0.03008   -0.02904   -0.01881
F8    6    0.699828    0.556328    0.630313    11.00000    0.07609    0.04483 =
         0.08187   -0.01858   -0.01690   -0.01240
F9    6    0.622511    0.477602    0.683889    11.00000    0.04020    0.07064 =
         0.11616   -0.04174   -0.00681   -0.01013
O401  7    0.790294    0.349368    0.708544    11.00000    0.04760    0.03677 =
         0.06623   -0.02754   -0.00404   -0.00989
O406  7    0.890665    0.220121    0.816534    11.00000    0.06531    0.07740 =
         0.04283   -0.01724   -0.01618   -0.01262
O411  7    0.770313    0.204968    0.730891    11.00000    0.05778    0.04820 =
         0.06807   -0.02620    0.00277   -0.02418
O416  7    0.938131    0.223270    0.679606    11.00000    0.04861    0.06401 =
         0.04924   -0.03401    0.00881   -0.00760
C402  1    0.783606    0.423952    0.702383    11.00000    0.03531    0.03933 =
         0.04995   -0.02942    0.00168   -0.01053
C403  1    0.871173    0.443905    0.672033    11.00000    0.04380    0.07022 =
         0.09149   -0.05024    0.00259   -0.01984
C404  1    0.761055    0.436991    0.774949    11.00000    0.06716    0.06019 =
         0.06004   -0.04256   -0.00461   -0.00678
C405  1    0.703743    0.480966    0.651113    11.00000    0.05199    0.04482 =
         0.06173   -0.02431   -0.00659   -0.01444
C407  1    0.951531    0.172061    0.868216    11.00000    0.06965    0.07913 =
         0.04986   -0.02322   -0.00749   -0.00994
C412  1    0.684596    0.200116    0.739775    11.00000    0.06481    0.06660 =
         0.07452   -0.03159    0.00533   -0.03806
C417  1    0.974865    0.204952    0.620773    11.00000    0.04639    0.04868 =
         0.04291   -0.02818    0.00130   -0.00672
PART 1
F10   6    0.847088    0.234625    0.942296    61.00000    0.10641    0.11424 =
         0.06373   -0.05342    0.00803   -0.00762

F11   6    0.960709    0.136102    0.992000    61.00000    0.12724    0.12165 =
         0.03586   -0.02142   -0.01788   -0.01254
F12   6    0.854614    0.117527    0.953464    61.00000    0.11303    0.10915 =
         0.08140   -0.01951    0.03090   -0.02954
F13   6    1.043767    0.037826    0.917431    61.00000    0.09584    0.09810 =
         0.07200   -0.01694   -0.01468    0.01842
F14   6    0.946236    0.060352    0.845395    61.00000    0.15828    0.08946 =
         0.11594   -0.03616   -0.02611   -0.00815
F15   6    1.063814    0.088249    0.811126    61.00000    0.09924    0.09669 =
         0.06067   -0.02654    0.01341    0.00711
F16   6    1.050880    0.240460    0.794672    61.00000    0.06873    0.16377 =
         0.08185   -0.00324   -0.01961   -0.04708
F17   6    1.100508    0.166120    0.896278    61.00000    0.07331    0.11562 =
         0.10433   -0.01312   -0.04088   -0.01006
F18   6    0.995832    0.274518    0.883349    61.00000    0.11671    0.12929 =
         0.10815   -0.05337   -0.02057   -0.03481
F19   6    0.552919    0.224179    0.814949    51.00000    0.08366    0.14632 =
         0.13422   -0.06743    0.05861   -0.06977
F20   6    0.595626    0.324159    0.753573    51.00000    0.06119    0.06336 =
         0.12175   -0.03894    0.00620   -0.01398
F21   6    0.677181    0.232884    0.842338    51.00000    0.10094    0.14113 =
         0.06152   -0.05112   -0.00669   -0.01811
F22   6    0.671565    0.190802    0.627920    51.00000    0.11843    0.15248 =
         0.09684   -0.07088    0.00390   -0.05205
F23   6    0.649948    0.310619    0.633447    51.00000    0.11482    0.10566 =
         0.07789   -0.00285   -0.02959   -0.04263
F24   6    0.546438    0.252606    0.677260    51.00000    0.09238    0.18250 =
         0.14341   -0.02421   -0.04410   -0.07227
F25   6    0.754846    0.071842    0.730926    51.00000    0.11677    0.07655 =
         0.14362   -0.06325    0.03911   -0.04765
F26   6    0.608683    0.106480    0.759803    51.00000    0.10980    0.10165 =
         0.23205   -0.05705    0.03093   -0.08623
F27   6    0.710919    0.084390    0.837270    51.00000    0.12963    0.07479 =
         0.10705    0.00432    0.00853   -0.04080
F28   6    0.841340    0.302658    0.564096    41.00000    0.07246    0.09177 =
         0.07535   -0.04479   -0.03504    0.02864
F29   6    0.946399    0.252699    0.497824    41.00000    0.13129    0.07901 =
         0.04300   -0.02712   -0.01253   -0.01338
F30   6    0.965430    0.334243    0.540356    41.00000    0.15144    0.06551 =
         0.08281   -0.01912   -0.00789   -0.03488
F31   6    1.117661    0.195936    0.557799    41.00000    0.07508    0.12081 =
         0.09455   -0.05497    0.03890   -0.02432
F32   6    1.122380    0.128405    0.668063    41.00000    0.06227    0.10431 =
         0.09459   -0.05910   -0.02851    0.01418
F33   6    1.089728    0.254390    0.636564    41.00000    0.07691    0.10511 =
         0.11950   -0.06201   -0.00626   -0.03702
F34   6    0.976924    0.074607    0.686055    41.00000    0.13835    0.05466 =
         0.05989   -0.01026   -0.02042   -0.03011
F35   6    1.028381    0.093777    0.579943    41.00000    0.07866    0.06917 =
         0.08148   -0.05926   -0.00900    0.00761
F36   6    0.884316    0.139896    0.599809    41.00000    0.07518    0.09033 =
         0.08735   -0.04493   -0.00945   -0.03814
C408  1    0.903458    0.165862    0.940096    61.00000    0.08049    0.08309 =
         0.06478   -0.03284   -0.00101   -0.01262
C409  1    1.001182    0.090201    0.860727    61.00000    0.08369    0.08064 =
         0.06319   -0.02709   -0.00654   -0.01015
C410  1    1.025907    0.213294    0.860990    61.00000    0.08121    0.09751 =
         0.07561   -0.02431   -0.00934   -0.02331
C413  1    0.625807    0.246733    0.788829    51.00000    0.07542    0.08745 =
         0.08577   -0.03622    0.00894   -0.03522
C414  1    0.637750    0.239669    0.665763    51.00000    0.09511    0.10723 =
         0.10018   -0.03426   -0.00914   -0.04032
C415  1    0.690015    0.111576    0.769281    51.00000    0.09772    0.08746 =
         0.11848   -0.03747    0.00961   -0.03953
C418  1    0.932164    0.274607    0.555178    41.00000    0.07814    0.05749 =
         0.05707   -0.02767   -0.00249   -0.01312
C419  1    1.079042    0.195850    0.620454    41.00000    0.06399    0.07350 =
         0.07049   -0.03984    0.00862   -0.02310
C420  1    0.965656    0.127855    0.621927    41.00000    0.05815    0.05533 =
         0.05547   -0.03219   -0.00489   -0.01549
PART 2
F10A  6    0.953098    0.266100    0.916606   -61.00000    0.10622    0.12899 =
         0.07299   -0.04287   -0.01812   -0.03165

F11A  6    0.959631    0.151913    0.989238   -61.00000    0.11940    0.11055 =
         0.06073   -0.03839   -0.00717   -0.02193
F12A  6    0.835513    0.229391    0.938120   -61.00000    0.08807    0.10839 =
         0.09408   -0.03394    0.02328   -0.02073
F13A  6    0.855373    0.092173    0.926437   -61.00000    0.13352    0.10767 =
         0.09495   -0.03054    0.01098   -0.03427
F14A  6    0.922018    0.074133    0.836142   -61.00000    0.12612    0.04688 =
         0.07254   -0.01892   -0.03227    0.01750
F15A  6    0.994379    0.031208    0.928035   -61.00000    0.12227    0.09138 =
         0.07768   -0.01173   -0.01770    0.00919
F16A  6    1.076545    0.118523    0.798317   -61.00000    0.09094    0.11472 =
         0.07812   -0.01798    0.00289    0.00168
F17A  6    1.109721    0.117676    0.894495   -61.00000    0.09172    0.12213 =
         0.10896   -0.00979   -0.02196    0.01032
F18A  6    1.071322    0.224746    0.810135   -61.00000    0.09267    0.14986 =
         0.11313   -0.01632   -0.01022   -0.03024
F19A  6    0.559383    0.211987    0.821788   -51.00000    0.10343    0.15426 =
         0.12229   -0.05010    0.03462   -0.04922
F20A  6    0.655874    0.271150    0.820700   -51.00000    0.10529    0.10337 =
         0.08752   -0.04972    0.00988   -0.04129
F21A  6    0.693714    0.142517    0.864500   -51.00000    0.11957    0.12897 =
         0.09441   -0.01408    0.00481   -0.05215
F22A  6    0.668929    0.274904    0.619237   -51.00000    0.12198    0.12649 =
         0.08065   -0.02995   -0.00622   -0.03950
F23A  6    0.599707    0.335986    0.695922   -51.00000    0.07479    0.09565 =
         0.12529   -0.02717   -0.01774   -0.02687
F24A  6    0.545687    0.252380    0.677525   -51.00000    0.10818    0.16217 =
         0.13651   -0.02611   -0.02252   -0.05657
F25A  6    0.708753    0.119192    0.671093   -51.00000    0.10769    0.09972 =
         0.11835   -0.06274    0.00063   -0.05415
F26A  6    0.615239    0.100850    0.764774   -51.00000    0.12169    0.12295 =
         0.19318   -0.04522    0.02145   -0.04894
F27A  6    0.764616    0.063192    0.779483   -51.00000    0.10240    0.06918 =
         0.12599   -0.01685    0.00629   -0.03859
F28A  6    0.840197    0.215474    0.568611   -41.00000    0.07956    0.09442 =
         0.07537   -0.03417   -0.01125   -0.02130
F29A  6    0.942200    0.256989    0.498356   -41.00000    0.09873    0.07228 =
         0.06112   -0.01749   -0.00374   -0.01106
F30A  6    0.858375    0.324723    0.562389   -41.00000    0.09932    0.07004 =
         0.07648   -0.04017   -0.01688   -0.00332
F31A  6    1.114258    0.185628    0.554810   -41.00000    0.07508    0.12081 =
         0.09455   -0.05497    0.03890   -0.02432
F32A  6    1.114465    0.204944    0.652915   -41.00000    0.06704    0.10948 =
         0.08556   -0.02342   -0.01450   -0.02035
F33A  6    1.045036    0.302065    0.563691   -41.00000    0.09202    0.08554 =
         0.09694   -0.03051    0.01832   -0.03184
F34A  6    1.063770    0.071654    0.676636   -41.00000    0.07630    0.07440 =
         0.07448   -0.02056    0.00068    0.00403
F35A  6    1.002517    0.096455    0.579267   -41.00000    0.07865    0.06036 =
         0.06248   -0.03204    0.00506   -0.01305
F36A  6    0.919827    0.094937    0.673167   -41.00000    0.07534    0.04563 =
         0.06473   -0.02698    0.00623   -0.00828
C508  1    0.926084    0.204453    0.929818   -61.00000    0.08185    0.09102 =
         0.06618   -0.03163   -0.00582   -0.01748
C509  1    0.931435    0.090315    0.891480   -61.00000    0.09122    0.08521 =
         0.07177   -0.02933   -0.00666   -0.01265
C510  1    1.049708    0.159571    0.842852   -61.00000    0.08204    0.09482 =
         0.07628   -0.02564   -0.00887   -0.01695
C513  1    0.647378    0.206392    0.813955   -51.00000    0.08814    0.09994 =
         0.09420   -0.03197    0.00796   -0.03736
C514  1    0.622412    0.267818    0.681338   -51.00000    0.09178    0.10462 =
         0.10206   -0.02751   -0.00568   -0.03983
C515  1    0.692547    0.116599    0.738074   -51.00000    0.09871    0.09253 =
         0.11860   -0.03309    0.00542   -0.04087
C518  1    0.902947    0.251410    0.561884   -41.00000    0.06588    0.05868 =
         0.05702   -0.02880   -0.00236   -0.01374
C519  1    1.063191    0.224322    0.597921   -41.00000    0.06524    0.07405 =
         0.07022   -0.03572    0.00609   -0.01831
C520  1    0.991060    0.115126    0.637462   -41.00000    0.06854    0.06205 =
         0.06177   -0.02583   -0.00008   -0.01523
PART 1
C101  1    0.626538    0.811675    0.441659    81.00000    0.15611    0.13608 =
         0.12523   -0.02914    0.03426   -0.05524
AFIX 137
H10A  2    0.627444    0.852627    0.395795    81.00000   -1.50000
H10B  2    0.677603    0.803618    0.469782    81.00000   -1.50000
H10C  2    0.568291    0.828870    0.466512    81.00000   -1.50000
AFIX   0

C102  1    0.636337    0.733460    0.430554    81.00000    0.14265    0.14177 =
         0.12959   -0.04843    0.00804   -0.04202
AFIX  23
H10D  2    0.605863    0.701357    0.469853    81.00000   -1.20000
H10E  2    0.607677    0.744322    0.385870    81.00000   -1.20000
AFIX   0

C103  1    0.736939    0.689701    0.427989    81.00000    0.13211    0.13637 =
         0.13991   -0.04378   -0.00378   -0.04962
AFIX  23
H10F  2    0.766635    0.722817    0.388953    81.00000   -1.20000
H10G  2    0.764834    0.680021    0.472656    81.00000   -1.20000
AFIX   0

C104  1    0.753714    0.611977    0.417250    81.00000    0.13747    0.13664 =
         0.14096   -0.04528   -0.00484   -0.04994
AFIX  23
H10H  2    0.726371    0.621213    0.372485    81.00000   -1.20000
H10I  2    0.724666    0.578326    0.456334    81.00000   -1.20000
AFIX   0

C105  1    0.855228    0.570609    0.414998    81.00000    0.14889    0.14610 =
         0.15368   -0.04148   -0.00478   -0.05327
AFIX  23
H10J  2    0.883789    0.604898    0.376116    81.00000   -1.20000
H10K  2    0.882062    0.561998    0.459781    81.00000   -1.20000
AFIX   0

C106  1    0.876019    0.493280    0.404360    81.00000    0.14001    0.15627 =
         0.11036   -0.06641   -0.01478   -0.04768
AFIX 137
H10L  2    0.869032    0.502077    0.354511    81.00000   -1.50000
H10N  2    0.833580    0.465946    0.433255    81.00000   -1.50000
H10M  2    0.939263    0.460416    0.418244    81.00000   -1.50000
AFIX   0

C107  1    0.290411    0.070052    0.986912    71.00000    0.18550    0.17528 =
         0.16337   -0.04723   -0.04194   -0.06355
AFIX 137
H10O  2    0.246750    0.121513    0.961378    71.00000   -1.50000
H10P  2    0.272076    0.054371    1.036894    71.00000   -1.50000
H10Q  2    0.290777    0.029665    0.967150    71.00000   -1.50000
AFIX   0

C108  1    0.384362    0.077075    0.979767    71.00000    0.17165    0.17053 =
         0.15155   -0.05861   -0.01130   -0.04705
AFIX  23
H10R  2    0.388278    0.108287    1.008731    71.00000   -1.20000
H10S  2    0.397473    0.104958    0.929943    71.00000   -1.20000
AFIX   0

C109  1    0.452905   -0.004871    1.004017    71.00000    0.17024    0.17239 =
         0.15347   -0.06913   -0.00443   -0.05233
AFIX  23
H10U  2    0.449605   -0.036252    0.975011    71.00000   -1.20000
H10T  2    0.440349   -0.032941    1.053918    71.00000   -1.20000
AFIX   0

PART 2
C201  1    0.587014    0.798786    0.432292   -81.00000    0.14336    0.15052 =
         0.13427   -0.03612    0.00936   -0.04484
AFIX 137
H20A  2    0.588909    0.852528    0.405239   -81.00000   -1.50000
H20B  2    0.551252    0.799632    0.476057   -81.00000   -1.50000
H20C  2    0.558205    0.780646    0.404240   -81.00000   -1.50000
AFIX   0

C202  1    0.683650    0.742587    0.449774   -81.00000    0.13802    0.13968 =
         0.13537   -0.04505    0.00486   -0.04534
AFIX  23
H20D  2    0.728529    0.771070    0.427874   -81.00000   -1.20000
H20E  2    0.691684    0.721426    0.501480   -81.00000   -1.20000
AFIX   0

C203  1    0.699061    0.675591    0.421734   -81.00000    0.14029    0.13938 =
         0.13952   -0.04456   -0.00129   -0.04538
AFIX  23
H20F  2    0.653843    0.647454    0.443552   -81.00000   -1.20000
H20G  2    0.690785    0.697001    0.370051   -81.00000   -1.20000
AFIX   0

C204  1    0.794415    0.618876    0.438446   -81.00000    0.13983    0.14060 =
         0.14298   -0.04448   -0.00257   -0.04817
AFIX  23
H20H  2    0.802669    0.597412    0.490132   -81.00000   -1.20000
H20I  2    0.839633    0.647026    0.416676   -81.00000   -1.20000
AFIX   0

C205  1    0.809828    0.552017    0.410355   -81.00000    0.14322    0.14364 =
         0.14413   -0.04783   -0.00772   -0.04904
AFIX  23
H20J  2    0.801482    0.573438    0.358680   -81.00000   -1.20000
H20K  2    0.764781    0.523709    0.432229   -81.00000   -1.20000
AFIX   0

C206  1    0.905665    0.495448    0.427106   -81.00000    0.14693    0.15152 =
         0.14443   -0.04956   -0.00368   -0.05231
AFIX 137
H20L  2    0.945766    0.506397    0.385488   -81.00000   -1.50000
H20M  2    0.905307    0.440547    0.440531   -81.00000   -1.50000
H20N  2    0.928469    0.502480    0.466232   -81.00000   -1.50000
AFIX   0

C207  1    0.302049   -0.005818    1.024879   -71.00000    0.18754    0.17702 =
         0.17417   -0.05998   -0.01320   -0.05269
AFIX 137
H20O  2    0.284377    0.048619    1.026161   -71.00000   -1.50000
H20P  2    0.271598   -0.036962    1.064095   -71.00000   -1.50000
H20Q  2    0.283431   -0.004390    0.980103   -71.00000   -1.50000
AFIX   0

C208  1    0.404199   -0.043656    1.031427   -71.00000    0.17072    0.17016 =
         0.16087   -0.06124   -0.00574   -0.05247
AFIX  23
H20R  2    0.426139   -0.085283    1.008575   -71.00000   -1.20000
H20S  2    0.420504   -0.069037    1.081821   -71.00000   -1.20000
AFIX   0

C209  1    0.448774    0.019459    0.996476   -71.00000    0.16961    0.17054 =
         0.15895   -0.06126   -0.00457   -0.04749
AFIX  23
H20T  2    0.427040    0.061098    1.019315   -71.00000   -1.20000
H20U  2    0.432706    0.044825    0.946035   -71.00000   -1.20000
AFIX   0
HKLF 4


REM  0238abc16s
REM wR2 = 0.2199, GooF = S = 1.021, Restrained GooF = 1.076 for all data
REM R1 = 0.0771 for 19087 Fo > 4sig(Fo) and 0.1158 for all 29309 data
REM 1855 parameters refined using 2903 restraints

END

WGHT      0.0949      7.1133

REM Highest difference peak  1.802,  deepest hole -0.899,  1-sigma level  0.108
Q1    1   0.2198  0.7038  0.7664  11.00000  0.05    1.80
;
_shelx_res_checksum              21151
_shelx_hkl_file                  
;
   0   0  -3 3602.51 299.252   9
   0   0  -4 1468.63 204.789   4
   0   0   4 1621.42 211.176   4
   0   0   4 1775.40 292.654   5
   0   0  -4 1774.90 310.793   5
   0   0   4 1618.72 185.542   2
   0   0  -4 1594.90 208.296   3
   0   0  -4 1449.68 134.441  11
   0   0  -4 1705.82 247.326   9
   0   0   4 1233.19 124.739  11
   0   0   4 1962.78 234.812   9
   0   0  -4 1384.99 201.394   7
   0   0  -4 1458.06 260.143   8
   0   0   5 133861. 2761.46   5
   0   0  -5 125773. 2022.29   4
   0   0  -5 124156. 2727.93   5
   0   0   5 127533. 2014.09   4
   0   0  -5 126541. 1975.01   3
   0   0   5 123207. 1726.61   2
   0   0  -5 121943. 2106.80   9
   0   0  -5 121964. 1352.65  11
   0   0   5 131213. 1428.85  11
   0   0   5 121357. 1982.02   9
   0   0  -5 124469. 2142.84   7
   0   0  -5 122698. 2593.32   8
   0   0  -6 5634.08 633.678   5
   0   0   6 5765.45 629.417   5
   0   0  -6 7020.82 530.029   4
   0   0   6 6449.29 501.151   4
   0   0   6 6399.93 454.467   2
   0   0  -6 7189.75 521.833   3
   0   0   6 6578.09 352.965  11
   0   0   6 7369.94 554.163   9
   0   0  -6 5902.75 514.808   9
   0   0  -6 5862.09 323.811  11
   0   0  -6 6570.13 544.754   7
   0   0  -6 6807.37 693.299   8
   0   0  -7 9233.13 941.974   5
   0   0   7 9733.59 685.959   4
   0   0   7 9749.71 936.760   5
   0   0  -7 10132.2 695.341   4
   0   0   7 10111.4 644.672   2
   0   0  -7 10728.5 697.817   3
   0   0   7 9792.08 680.087   3
   0   0  -7 8500.11 691.519   9
   0   0   7 11648.4 758.373   9
   0   0   7 10419.8 493.997  11
   0   0  -7 8996.47 442.735  11
   0   0  -7 9494.40 763.505   7
   0   0  -7 9486.92 903.786   8
   0   0  -8 3193.84 408.566   4
   0   0  -8 3191.41 403.969   3
   0   0   8 3430.36 378.937   2
   0   0  -8 3152.68 269.795  11
   0   0   8 3039.31 393.536   9
   0   0  -8 2702.61 407.414   9
   0   0   8 3149.82 284.190  11
   0   0  -8 3249.23 542.321   8
   0   0  -8 3678.98 483.897   7
   0   0  -9 13543.1 898.344   4
   0   0   9 13510.4 802.751   2
   0   0  -9 13535.8 885.796   3
   0   0   9 13408.0 872.583   9
   0   0  -9 13761.0 571.967  11
   0   0  -9 13542.2 972.374   7
   0   0  -9 14046.3 1205.29   8
   0   0 -10 4349.83 542.375   4
   0   0  10 4331.71 489.292   2
   0   0 -10 4670.46 554.197   3
   0   0  10 4977.11 566.213   9
   0   0 -10 4323.61 334.997  11
   0   0 -10 4195.15 697.282   8
   0   0 -10 4615.51 610.874   7
   0   0 -11 660.499 224.050   3
   0   0  11 729.034 197.773   2
   0   0 -11 744.718 262.622   7
   0   0 -11 570.710 272.432   8
   0   0 -12 209.737 134.041   3
   0   0  12-117.424 176.764   2
   0   0 -12 121.389 172.505   8
   0   0 -12 495.054 265.790   7
   0   0  13 1361.72 274.156   2
   0   0 -13 1893.79 405.153   3
   0   0  13 1961.36 406.434   9
   0   0 -13 1785.54 415.104   7
   0   0 -13 1561.42 447.011   8
   0   0  14 4333.11 566.006   2
   0   0 -14 5529.39 726.441   3
   0   0  14 5450.70 687.725   9
   0   0 -14 4744.64 915.857   8
   0   0 -14 5227.33 755.439   7
   0   0  15 396.109 139.396   2
   0   0 -15 579.473 261.504   3
   0   0  15 349.319 156.303   9
   0   0 -15 508.038 264.114   7
   0   0 -15 165.306 36.5402   8
   0   0 -16 1026.12 353.044   3
   0   0  16 744.299 260.866   2
   0   0  16 660.130 261.261   9
   0   0 -16 331.490 120.785   8
   0   0 -16 1006.68 375.287   7
   0   0  17 332.508 172.427   2
   0   0 -17 450.913 262.390   3
   0   0  17 375.651 174.849   9
   0   0 -17 597.304 347.745   8
   0   0 -17 509.005 278.088   7
   0   0  18 4387.88 1107.43   6
   0   0  18 3351.90 598.552   2
   0   0 -18 3417.21 682.613   3
   0   0  18 3299.76 624.880   9
   0   0 -18 3073.88 691.831   7
   0   0 -18 2992.29 931.618   8
   0   0  19 393.089 221.278   2
   0   0 -19 475.213 231.290   3
   0   0  19 164.201 43.0979   9
   0   0 -19 392.593 335.068   8
   0   0 -19 313.866 207.444   7
   0   0 -20 611.795 303.989   3
   0   0  20 415.534 224.921   2
   0   0  20 250.913 127.152   9
   0   0 -20 630.798 464.250   8
   0   0 -20 555.573 298.523   7
   0   0  21 2508.73 932.413   6
   0   0 -21 1734.40 533.912   3
   0   0  21 1860.00 497.779   2
   0   0  21 1432.71 443.575   9
   0   0 -21 1597.88 702.980   8
   0   0 -21 1563.23 528.833   7
   0   0  22 659.448 538.636   6
   0   0 -22 153.560 164.863   3
   0   0  22-163.667 256.761   9
   0   0 -22-232.276 256.735   7
   0   0 -22 332.832 370.260   8
   0   0  23 877.692 616.827   6
   0   0 -23 456.671 272.002   3
   0   0  23-142.998 341.168   9
   0   0 -23 538.152 486.488   8
   0   0 -23 391.400 298.047   7
   0   0  24 385.336 427.933   6
   0   0 -24 74.5854 82.7023   3
   0   0  24-358.572 386.386   9
   0   0 -24 19.7858 81.0518   7
   0   0 -24 123.972 150.769   8
   0   0  25 553.135 520.681   6
   0   0 -25 578.426 339.280   3
   0   0  25 508.693 349.412   9
   0   0 -25 429.695 439.621   8
   0   0 -25 429.800 248.740   7
   0   0  26 63.9160 102.060   6
   0   0 -26 221.039 219.974   3
   0   0  26 98.5284 179.396   9
   0   0 -26-87.1154 194.226   7
   0   0 -26 104.681 215.032   8
   0   0  27 289.764 238.099   6
   0   0 -27 354.832 317.236   3
   0   0  27 33.1015 242.378   9
   0   0 -27 346.271 430.175   8
   0   0 -27 106.873 34.6933   7
   0   0  28 218.450 322.097   6
   0   0 -28 178.964 239.905   3
   0   0  28-65.9170 159.631   9
   0   0 -28 350.605 439.504   8
   0   0 -28-59.7602 75.5334   7
   0   0  29-252.705 417.159   9
   0   0 -29 110.436 293.935   8
   0   0  30-397.829 436.482   9
   0  -1  29-294.725 358.101   9
   0   1 -29-116.001 236.765   8
   0  -1  28 25.1754 285.170   6
   0   1 -28 71.8456 166.172   3
   0  -1  28-231.430 330.953   9
   0   1 -28 225.208 326.941   8
   0   1 -28 457.476 409.860   7
   0  -1  27-131.612 181.001   6
   0   1 -27 859.109 499.856   3
   0  -1  27 570.445 328.233   9
   0   1 -27 436.115 513.474   8
   0   1 -27 876.075 533.548   7
   0  -1  26 102.588 101.053   6
   0   1 -26 27.2059 120.231   3
   0  -1  26-94.3847 249.775   9
   0   1 -26-126.062 125.543   8
   0   1 -26-317.606 330.395   7
   0  -1  25 266.707 253.439   6
   0   1 -25 87.3633 189.015   3
   0  -1  25-198.481 279.715   9
   0   1 -25 117.120 144.223   8
   0   1 -25 65.6103 161.183   7
   0  -1  24 359.080 422.630   6
   0   1 -24 132.708 160.808   3
   0  -1  24-79.9499 207.572   9
   0   1 -24-140.484 400.635   8
   0   1 -24-93.6598 260.687   7
   0  -1  23 865.524 606.792   6
   0   1 -23 636.767 350.324   3
   0  -1  23 360.188 233.194   9
   0   1 -23 380.753 235.005   7
   0   1 -23 348.742 242.873   8
   0  -1  22 1536.63 717.760   6
   0   1 -22 541.854 313.640   3
   0  -1  22 795.699 366.657   2
   0  -1  22-57.4257 290.288   9
   0   1 -22 506.129 478.403   8
   0   1 -22 502.510 308.589   7
   0  -1  21 1625.10 786.392   6
   0  -1  21 1102.10 421.836   2
   0   1 -21 1260.27 468.795   3
   0  -1  21 810.399 306.345   9
   0   1 -21 801.253 392.735   7
   0   1 -21 1303.70 667.959   8
   0  -1  20 2078.52 839.268   6
   0  -1  20 1476.24 454.457   2
   0   1 -20 1413.21 475.819   3
   0  -1  20 890.785 290.386   9
   0   1 -20 1608.41 735.841   8
   0   1 -20 1444.95 511.092   7
   0  -1  19-143.583 99.6014   2
   0   1 -19 7.35923 25.1942   3
   0   1 -19 115.188 163.779   8
   0   1 -19-18.0083 32.0318   7
   0  -1  18-19.2590 115.187   2
   0   1 -18 262.048 192.416   3
   0  -1  18 72.2227 141.667   9
   0   1 -18 250.263 179.699   7
   0   1 -18 174.111 254.949   8
   0  -1  17 3424.19 948.939   6
   0   1 -17 1958.03 486.548   3
   0  -1  17 1866.45 437.855   2
   0  -1  17 1516.34 405.855   9
   0   1 -17 1903.62 524.743   7
   0   1 -17 2192.88 782.067   8
   0  -1  16-93.6467 200.150   2
   0   1 -16 237.399 166.339   3
   0  -1  16 33.4926 28.1076   9
   0   1 -16 90.4981 156.214   7
   0   1 -16 249.907 329.790   8
   0   1 -15 5204.89 750.761   3
   0  -1  15 4564.48 621.683   2
   0  -1  15 4524.75 671.503   9
   0   1 -15 5620.23 846.945   7
   0   1 -15 5656.79 1107.51   8
   0  -1  14-139.181 196.309   2
   0   1 -14-8.18175 109.882   3
   0  -1  14 284.728 179.700   9
   0   1 -14 167.045 144.572   7
   0   1 -14 277.253 307.905   8
   0  -1  13 4154.13 588.533   2
   0   1 -13 4222.70 615.727   3
   0   1 -13 4171.31 371.966  11
   0  -1  13 3938.33 585.221   9
   0   1 -13 4223.15 912.574   8
   0   1 -13 4432.26 676.835   7
   0  -1  12 58.9596 76.3823   2
   0   1 -12-11.3813 111.009   3
   0   1 -12 265.980 114.153  11
   0  -1  12 284.128 200.799   9
   0   1 -12 160.080 147.251   7
   0   1 -12-7.90323 116.375   8
   0   1 -11 4084.96 549.240   3
   0  -1  11 3699.31 496.556   2
   0  -1  11 4463.37 588.965   9
   0   1 -11 3772.11 355.531  11
   0   1 -11 3421.55 697.936   8
   0   1 -11 3964.52 584.484   7
   0  -1  10 3576.88 469.571   2
   0   1 -10 3832.67 499.238   3
   0   1 -10 3431.64 325.471  11
   0  -1  10 3990.01 511.307   9
   0   1 -10 3780.76 541.101   7
   0   1 -10 2982.60 589.148   8
   0  -1   9 7823.74 658.804   2
   0   1  -9 8765.23 725.258   3
   0   1  -9 8188.08 485.031  11
   0  -1   9 8739.12 735.778   9
   0   1  -9 8479.30 780.594   7
   0   1  -9 7835.69 947.688   8
   0  -1   8 1161.83 236.707   2
   0   1  -8 1294.35 264.839   3
   0   1  -8 1136.70 151.628  11
   0  -1   8 1549.10 315.465   9
   0   1  -8 1027.36 288.255   8
   0   1  -8 1435.45 306.207   7
   0   1  -7 237.280 174.503   5
   0  -1   7 123.378 105.518   4
   0  -1   7 125.510 88.6745   2
   0  -1   7 140.177 123.100   3
   0   1  -7 136.972 91.6138   3
   0   1  -7 248.619 154.644   9
   0  -1   7 520.983 209.183   9
   0   1  -7 303.854 100.267  11
   0  -1   7 390.813 212.551   8
   0   1  -7 259.541 143.143   7
   0   1  -7-159.580 221.252   8
   0   1  -6 6850.73 720.182   5
   0  -1   6 8029.70 572.048   4
   0  -1   6 7874.77 532.359   2
   0  -1   6 8376.09 574.158   3
   0   1  -6 8049.96 560.413   3
   0   1  -6 8735.58 432.017  11
   0   1  -6 7187.05 621.333   9
   0  -1   6 8373.24 597.201   9
   0   1  -6 8293.09 625.829   7
   0  -1   6 8706.28 763.182   8
   0   1  -6 7663.65 761.776   8
   0  -1   5 131.908 87.9239   4
   0   1  -5 223.057 118.316   5
   0   1  -5 153.358 73.9649   3
   0  -1   5 162.763 86.0452   3
   0  -1   5 91.9014 43.3236   2
   0   1  -5 140.510 63.5753  11
   0   1  -5 125.385 93.5309   9
   0  -1   5 194.175 136.761   8
   0   1  -5-115.703 172.069   8
   0   1  -5 148.138 106.040   7
   0  -1   4 23261.5 818.090   4
   0   1  -4 26373.6 1156.29   5
   0  -1   4 24510.2 819.672   3
   0   1  -4 22175.3 818.082   3
   0   1  -4 23618.1 913.593   9
   0   1  -4 22478.7 630.772  11
   0  -1   4 25481.8 898.406   9
   0   1  -4 22587.2 869.982   7
   0  -1   4 24036.9 1131.30   8
   0   1  -4 21750.6 1094.59   8
   0   1  -3 12032.3 498.734   3
   0  -1   3 12180.4 493.575   3
   0  -1   3 11150.2 506.644   9
   0   1  -3 12073.4 729.701   8
   0  -1   3 12494.7 711.355   8
   0   1  -3 12175.5 559.805   7
   0   1   4 1467.15 304.554   5
   0  -1  -4 1028.04 162.208   4
   0   1   4 1197.89 150.912   2
   0  -1  -4 1068.91 172.436   3
   0  -1  -4 1174.63 136.542   2
   0  -1  -4 1144.46 199.682   9
   0   1   4 984.450 113.478  11
   0   1   4 1537.34 207.869   9
   0  -1  -4 892.915 166.482   7
   0   1   5 3187.19 477.768   5
   0  -1  -5 1898.12 255.893   4
   0  -1  -5 1744.58 299.184   3
   0  -1  -5 1835.10 208.589   2
   0   1   5 1924.71 221.321   2
   0  -1  -5 2465.27 328.215   9
   0   1   5 3147.82 352.694   9
   0   1   5 1646.20 179.674  11
   0  -1  -5 1413.32 287.606   7
   0   1   6 12291.9 683.619   4
   0   1   6 13220.8 967.050   5
   0  -1  -6 12294.3 671.798   4
   0  -1  -6 11714.0 686.511   3
   0   1   6 12440.7 567.301   2
   0  -1  -6 12148.6 523.498   2
   0  -1  -6 12559.0 711.604   9
   0   1   6 12933.4 483.126  11
   0   1   6 12525.6 688.679   9
   0  -1  -6 13011.3 744.563   7
   0  -1  -7 23079.2 1386.32   5
   0  -1  -7 24646.0 1036.38   4
   0   1   7 23856.8 1023.83   4
   0   1   7 23513.0 1391.75   5
   0   1   7 24522.5 849.257   2
   0  -1  -7 24812.9 1020.97   3
   0   1   7 22742.5 979.213   9
   0  -1  -7 23691.8 1054.64   9
   0  -1  -7 25343.7 1321.59   8
   0  -1  -7 25210.6 1105.33   7
   0   1   8 25656.0 1556.68   5
   0  -1  -8 25565.0 1140.59   4
   0  -1  -8 26318.8 1134.98   3
   0   1   8 25595.0 951.167   2
   0   1   8 24039.9 1078.20   9
   0  -1  -8 23816.4 1163.24   9
   0   1   8 25930.8 781.518  11
   0  -1  -8 26701.2 1235.49   7
   0  -1  -8 26178.0 1479.17   8
   0  -1  -9 13170.0 871.243   4
   0   1   9 13353.4 1179.25   5
   0   1   9 12775.0 723.637   2
   0  -1  -9 13066.8 856.760   3
   0  -1  -9 12039.2 870.455   9
   0   1   9 12580.8 581.900  11
   0   1   9 13076.3 842.775   9
   0  -1  -9 13142.1 920.413   7
   0  -1  -9 13491.2 1132.14   8
   0   1  10 25030.2 1744.73   5
   0  -1 -10 24179.9 1242.91   4
   0  -1 -10 24912.7 1256.03   3
   0   1  10 22868.7 1061.54   2
   0   1  10 24517.3 1220.76   9
   0   1  10 24085.2 846.844  11
   0  -1 -10 24085.0 1330.71   7
   0  -1 -10 23995.0 1600.14   8
   0   1  11-216.665 292.956   5
   0  -1 -11 9.01049 33.9302   4
   0   1  11-84.5464 109.289   2
   0  -1 -11-15.9201 55.6237   3
   0   1  11-5.37345 43.7418  11
   0  -1 -11-25.8621 117.831   8
   0  -1 -11-26.9437 103.928   7
   0  -1 -12 25453.9 1437.97   4
   0  -1 -12 25365.5 1410.83   3
   0   1  12 23333.8 1198.87   2
   0   1  12 25728.3 1320.27   9
   0   1  12 24906.0 948.530  11
   0  -1 -12 25736.4 1544.55   7
   0  -1 -12 25339.2 1862.23   8
   0  -1 -13 2580.71 476.525   4
   0  -1 -13 2910.49 492.582   3
   0   1  13 2439.48 401.227   2
   0   1  13 4169.99 580.434   9
   0  -1 -13 3110.00 558.584   7
   0  -1 -13 2683.53 627.057   8
   0  -1 -14 805.411 269.185   4
   0  -1 -14 574.472 207.421   3
   0   1  14 600.166 203.152   2
   0   1  14 1661.74 390.007   9
   0  -1 -14 731.609 312.975   8
   0  -1 -14 923.619 335.219   7
   0   1  15 7947.15 777.273   2
   0  -1 -15 8382.56 931.523   3
   0   1  15 8557.80 879.836   9
   0  -1 -15 8365.37 1241.87   8
   0  -1 -15 7995.08 981.952   7
   0  -1 -16 72.7806 181.519   3
   0   1  16 88.5343 124.350   2
   0   1  16 480.615 266.660   9
   0  -1 -16 95.4399 130.850   7
   0  -1 -16 32.3551 40.5057   8
   0  -1 -17 3382.48 644.172   3
   0   1  17 3156.12 556.513   2
   0   1  17 3080.32 555.959   9
   0  -1 -17 3519.66 698.925   7
   0  -1 -17 2710.79 753.384   8
   0   1  18-11.5198 81.8345   2
   0  -1 -18 59.9656 92.4187   3
   0   1  18 21.7779 103.042   9
   0  -1 -18 62.2914 175.708   7
   0  -1 -18-196.078 403.648   8
   0  -1 -19 327.310 259.425   3
   0   1  19 315.308 216.781   2
   0   1  19-11.5770 134.440   9
   0  -1 -19-176.174 301.293   8
   0  -1 -19 306.731 228.773   7
   0   1  20 249.315 212.558   2
   0  -1 -20 9.72262 107.473   3
   0   1  20-235.818 259.770   9
   0  -1 -20-143.944 182.424   7
   0  -1 -20 62.8328 84.8279   8
   0  -1 -21 353.925 247.066   3
   0   1  21 362.704 211.680   2
   0   1  21-137.999 257.994   9
   0  -1 -21 513.943 452.435   8
   0  -1 -21 207.206 41.9968   7
   0  -1 -22 477.888 295.694   3
   0   1  22-75.7149 256.268   9
   0  -1 -22 354.015 250.331   7
   0  -1 -22 399.941 413.745   8
   0   1  23 468.611 445.370   6
   0  -1 -23 32.3620 142.795   3
   0  -1 -23 328.121 417.744   8
   0  -1 -23-83.2644 207.423   7
   0   1  24 784.630 573.065   6
   0  -1 -24 421.713 321.312   3
   0   1  24-382.420 418.641   9
   0  -1 -24 283.201 183.348   7
   0  -1 -24 547.556 519.862   8
   0  -1 -25 101.030 136.349   3
   0   1  25-296.531 334.846   9
   0  -1 -25 124.202 262.654   8
   0  -1 -25-35.0569 147.377   7
   0   1  26 404.468 525.100   6
   0  -1 -26 368.493 324.356   3
   0   1  26 281.082 264.453   9
   0  -1 -26 337.966 279.877   7
   0  -1 -26 466.782 532.233   8
   0   1  27 101.115 200.743   6
   0  -1 -27 26.9826 197.968   3
   0   1  27-113.461 271.217   9
   0  -1 -27-12.8862 202.583   8
   0  -1 -27-127.600 277.479   7
   0   1  28 474.728 444.438   6
   0  -1 -28 352.033 320.372   3
   0   1  28-317.206 366.168   9
   0  -1 -28-351.469 389.733   7
   0  -1 -28 14.7848 286.921   8
   0   1  29-595.180 544.150   6
   0  -1 -29 24.1556 58.1415   3
   0   1  29-338.207 366.214   9
   0  -1 -29-59.7781 159.846   7
   0  -1 -29 21.5140 107.254   8
   0   1  30-239.159 291.210   9
   0  -1 -30-7.66240 109.584   8
   0  -2  29-267.538 337.340   9
   0   2 -29 129.302 274.411   8
   0   2 -28-250.992 275.112   3
   0  -2  28-338.537 442.902   9
   0   2 -28-111.965 330.835   8
   0  -2  27 14.5188 156.150   6
   0   2 -27 50.6054 191.210   3
   0  -2  27 39.0904 162.830   9
   0   2 -27 316.553 363.951   8
   0  -2  26 16.9299 94.8579   6
   0   2 -26 248.091 199.661   3
   0  -2  26 352.243 277.604   9
   0   2 -26 203.627 225.120   8
   0   2 -26 250.074 338.928   7
   0  -2  25-281.160 451.609   6
   0   2 -25 21.0344 63.5518   3
   0  -2  25-330.887 364.300   9
   0   2 -25-47.5417 97.8215   8
   0   2 -25 256.141 349.462   7
   0  -2  24 140.270 154.722   6
   0   2 -24 333.655 234.129   3
   0  -2  24 125.681 107.290   9
   0   2 -24 501.842 400.635   7
   0   2 -24 230.295 319.159   8
   0  -2  23-126.272 195.288   6
   0   2 -23-130.851 260.431   3
   0  -2  23-76.8396 220.913   9
   0   2 -23-49.4177 110.139   7
   0   2 -23 150.901 363.480   8
   0  -2  22 1415.68 732.340   6
   0  -2  22 892.240 408.732   2
   0   2 -22 849.362 404.431   3
   0  -2  22 779.184 377.852   9
   0   2 -22 953.122 459.299   7
   0   2 -22 1095.68 647.081   8
   0  -2  21 1069.62 626.824   6
   0  -2  21 600.983 286.918   2
   0   2 -21 462.702 283.861   3
   0  -2  21-51.9387 214.278   9
   0   2 -21 426.773 296.538   7
   0   2 -21 882.197 570.021   8
   0  -2  20 1720.23 779.420   6
   0   2 -20 1513.68 499.452   3
   0  -2  20 1664.70 493.854   2
   0  -2  20 780.875 280.157   9
   0   2 -20 1718.87 537.943   7
   0   2 -20 1418.05 672.648   8
   0  -2  19 2561.26 873.354   6
   0   2 -19 2049.95 553.699   3
   0  -2  19 2137.88 521.932   2
   0  -2  19 1698.13 464.275   9
   0   2 -19 2338.75 849.918   8
   0   2 -19 2319.89 644.067   7
   0  -2  18 247.772 170.163   2
   0   2 -18 337.905 194.763   3
   0  -2  18 170.835 175.801   9
   0   2 -18 728.068 479.939   8
   0   2 -18 410.251 258.457   7
   0  -2  17 3527.20 972.771   6
   0   2 -17 2199.45 535.342   3
   0  -2  17 1442.84 375.626   2
   0  -2  17 1579.40 386.463   9
   0   2 -17 2261.97 752.479   8
   0   2 -17 1865.86 531.756   7
   0  -2  16 4720.97 1071.63   6
   0  -2  16 2682.49 538.958   2
   0   2 -16 3229.18 623.086   3
   0  -2  16 2350.49 492.449   9
   0   2 -16 3199.13 894.665   8
   0   2 -16 3345.90 685.942   7
   0  -2  15 1108.98 340.300   2
   0   2 -15 1029.32 328.315   3
   0   2 -15 1327.16 231.539  11
   0  -2  15 679.529 213.827   9
   0   2 -15 1130.28 555.325   8
   0   2 -15 868.367 343.348   7
   0  -2  14 1638.95 389.816   2
   0   2 -14 1474.77 374.751   3
   0   2 -14 1932.00 281.833  11
   0  -2  14 1371.65 336.082   9
   0   2 -14 1805.11 617.465   8
   0   2 -14 1480.95 428.002   7
   0  -2  13 5814.93 736.441   2
   0   2 -13 6017.53 755.104   3
   0   2 -13 5654.40 476.617  11
   0  -2  13 5211.90 711.912   9
   0   2 -13 5969.52 1066.10   8
   0   2 -13 5975.45 827.834   7
   0   2 -12 7402.02 785.469   3
   0  -2  12 7164.41 761.356   2
   0  -2  12 7308.15 789.816   9
   0   2 -12 6254.13 498.716  11
   0   2 -12 7425.95 1155.88   8
   0   2 -12 7028.20 841.154   7
   0   2 -11 8342.99 796.504   3
   0  -2  11 7708.37 767.633   2
   0  -2  11 7911.53 775.446   9
   0   2 -11 7962.03 541.488  11
   0   2 -11 8250.09 1163.48   8
   0   2 -11 8315.64 860.120   7
   0   2 -10 1879.15 370.383   3
   0  -2  10 1719.11 341.346   2
   0  -2  10 1550.99 158.900  10
   0   2 -10 1692.21 238.233  11
   0  -2  10 2216.57 417.400   9
   0   2 -10 1852.87 405.791   7
   0   2 -10 1723.60 516.365   8
   0  -2   9 965.313 239.073   2
   0   2  -9 813.258 222.319   3
   0   2  -9 1383.08 236.552  11
   0  -2   9 873.837 250.998   9
   0  -2   9 781.006 130.340  10
   0   2  -9 840.327 351.500   8
   0   2  -9 880.481 238.489   7
   0   2  -8 10986.3 782.896   3
   0  -2   8 11529.2 790.473   2
   0  -2   8 10571.0 816.924   9
   0   2  -8 11017.3 599.529  11
   0   2  -8 11276.5 875.258   7
   0   2  -8 10917.5 1140.93   8
   0  -2   7 315.846 121.213   4
   0   2  -7 179.260 81.9399   5
   0   2  -7 411.025 147.154   3
   0  -2   7 134.543 47.4817   2
   0  -2   7 554.423 207.723   9
   0   2  -7 134.495 41.0595  11
   0  -2   7 401.632 197.667   8
   0   2  -7 433.683 236.474   8
   0   2  -7 296.944 108.802   7
   0  -2   6 7575.42 578.887   4
   0   2  -6 6840.67 749.715   5
   0  -2   6 7913.99 610.946   2
   0   2  -6 7238.98 561.636   3
   0  -2   6 7136.91 552.510   3
   0   2  -6 6512.23 646.553   9
   0  -2   6 8144.10 643.412   9
   0   2  -6 6692.16 443.464  11
   0  -2   6 7393.56 781.045   8
   0   2  -6 7286.00 831.095   8
   0   2  -6 7737.94 660.269   7
   0  -2   5 605.909 147.755   4
   0  -2   5 644.790 149.233   3
   0   2  -5 673.542 156.182   3
   0   2  -5 444.772 96.7179   9
   0  -2   5 980.505 229.112   9
   0  -2   5 534.147 166.599   8
   0   2  -5 606.491 219.921   8
   0   2  -5 509.965 141.789   7
   0  -2   4 13213.2 608.284   3
   0   2  -4 12944.7 608.048   3
   0  -2   4 11760.2 641.694   9
   0   2  -4 12984.0 708.431   7
   0  -2   4 13132.8 908.812   8
   0   2  -4 13229.4 944.511   8
   0   2  -3 48168.3 1055.62   3
   0  -2   3 48167.8 1046.28   3
   0  -2   3 49473.3 1215.97   9
   0   2  -3 49110.4 1667.01   8
   0   2  -3 49246.6 1270.46   7
   0  -2   2 16773.4 742.477   6
   0   2  -2 16619.1 543.624   3
   0  -2   2 16355.2 527.612   3
   0  -2   2 17280.2 660.293   9
   0   2  -2 16681.7 673.378   7
   0   2  -2 16740.5 876.211   8
   0  -2   2 16588.8 875.674   8
   0   2   3 2587.87 213.816   3
   0  -2  -3 2483.36 226.502   9
   0   2   4 1386.14 279.601   5
   0  -2  -4 619.540 167.029   4
   0   2   4 898.664 154.700   3
   0  -2  -4 937.969 151.705   3
   0   2   4 1246.15 203.839   9
   0  -2  -4 580.257 123.684   9
   0  -2  -4 631.853 144.740   7
   0   2   5 28235.1 1313.03   5
   0  -2  -5 27244.6 949.966   4
   0   2   5 29077.9 731.154   2
   0   2   5 27636.4 913.765   3
   0  -2  -5 27265.8 886.796   3
   0  -2  -5 26124.8 650.846   2
   0   2   5 28068.9 873.654   9
   0  -2  -5 27455.1 950.750   9
   0  -2  -5 27589.6 998.203   7
   0   2   6 24145.4 1330.93   5
   0  -2  -6 22882.0 941.224   4
   0  -2  -6 23762.1 908.776   3
   0   2   6 24095.9 724.422   2
   0  -2  -6 22711.1 656.053   2
   0   2   6 22970.3 878.635   9
   0  -2  -6 22121.8 947.603   9
   0  -2  -6 23511.4 1003.81   7
   0   2   7-26.2299 58.3122   5
   0  -2  -7 152.090 98.4913   4
   0  -2  -7 123.243 62.0088   3
   0   2   7 191.822 87.4699   2
   0  -2  -7 53.8927 25.8182   2
   0   2   7 205.664 81.9706  11
   0   2   7 99.0846 75.3281   9
   0  -2  -7 374.483 182.104   9
   0  -2  -7 163.476 105.091   7
   0   2   8 5791.01 765.374   5
   0  -2  -8 5315.18 535.205   4
   0  -2  -8 5142.71 365.517   2
   0   2   8 5906.79 439.442   2
   0  -2  -8 5570.56 523.270   3
   0   2   8 5902.84 533.225   9
   0   2   8 5623.48 386.867  11
   0  -2  -8 5772.24 585.260   9
   0  -2  -8 4979.84 544.508   7
   0  -2  -9 3772.51 459.915   4
   0   2   9 3491.22 628.307   5
   0  -2  -9 3333.25 314.688   2
   0  -2  -9 3830.07 450.527   3
   0   2   9 3871.09 377.778   2
   0   2   9 3321.00 414.470   9
   0   2   9 3593.30 320.015  11
   0  -2  -9 3759.18 496.967   9
   0  -2  -9 3750.73 503.500   7
   0   2  10 9597.41 1061.10   5
   0  -2 -10 10541.9 816.891   4
   0   2  10 10328.9 653.753   2
   0  -2 -10 10666.8 809.098   3
   0   2  10 10499.8 564.648  11
   0   2  10 9408.94 727.274   9
   0  -2 -10 10495.0 871.678   7
   0  -2 -10 11108.7 1061.98   8
   0   2  11 823.198 307.491   5
   0  -2 -11 1138.58 283.360   4
   0  -2 -11 1125.10 279.309   3
   0   2  11 1331.44 266.966   2
   0   2  11 1801.42 380.481   9
   0   2  11 991.249 173.601  11
   0  -2 -11 1434.82 465.439   8
   0  -2 -11 1101.53 319.942   7
   0   2  12 219.561 223.258   5
   0  -2 -12 151.981 111.816   4
   0   2  12 404.446 207.212   2
   0  -2 -12 160.427 133.992   3
   0   2  12 277.915 118.162  11
   0  -2 -12 484.642 342.729   8
   0  -2 -12 339.547 201.929   7
   0  -2 -13 682.776 248.642   4
   0   2  13 429.460 119.353   5
   0  -2 -13 710.638 225.717   3
   0   2  13 799.483 236.030   2
   0   2  13 846.201 196.583  11
   0  -2 -13 619.822 213.372   7
   0  -2 -13 1072.96 427.407   8
   0  -2 -14 1114.66 320.906   4
   0   2  14 427.332 254.308   5
   0  -2 -14 1308.80 336.279   3
   0   2  14 1363.78 318.711   2
   0   2  14 1080.48 197.751  11
   0  -2 -14 1161.06 311.256   7
   0  -2 -14 1357.97 491.353   8
   0  -2 -15 198.421 134.846   4
   0  -2 -15 32.7346 38.8729   3
   0   2  15 365.890 235.107   2
   0   2  15 28.9888 100.207  11
   0  -2 -15 217.146 164.534   7
   0  -2 -15 264.195 210.010   8
   0  -2 -16 330.858 152.138   4
   0   2  16 578.070 247.368   2
   0  -2 -16 474.587 229.860   3
   0  -2 -16 746.103 319.775   7
   0  -2 -16 218.037 192.535   8
   0  -2 -17 6600.90 893.145   4
   0   2  17 6499.04 730.655   2
   0  -2 -17 6882.76 889.762   3
   0   2  17 7089.30 822.608   9
   0  -2 -17 6900.17 973.243   7
   0  -2 -17 7358.16 1243.50   8
   0   2  18 4034.63 607.162   2
   0  -2 -18 4670.41 772.506   3
   0   2  18 5002.80 736.367   9
   0  -2 -18 4629.17 815.415   7
   0  -2 -18 3779.56 922.250   8
   0   2  19 59.4391 145.508   2
   0  -2 -19 144.979 164.472   3
   0   2  19 53.5100 101.224   9
   0  -2 -19 122.648 187.484   7
   0  -2 -19-47.3906 202.870   8
   0   2  20 3119.42 1042.61   6
   0  -2 -20 2079.62 548.713   3
   0   2  20 2373.08 470.149   2
   0   2  20 1780.99 448.166   9
   0  -2 -20 2354.90 637.941   7
   0  -2 -20 2160.82 737.296   8
   0  -2 -21 475.471 272.291   3
   0   2  21 356.539 212.784   2
   0   2  21 24.8090 122.622   9
   0  -2 -21 475.349 356.320   7
   0  -2 -21-128.709 338.128   8
   0  -2 -22 177.634 218.514   3
   0   2  22-390.479 343.018   9
   0  -2 -22 136.248 150.661   7
   0  -2 -22-188.588 394.359   8
   0   2  23 1651.21 797.122   6
   0  -2 -23 748.034 387.820   3
   0   2  23-17.4853 323.344   9
   0  -2 -23 846.640 669.751   8
   0  -2 -23 454.643 321.243   7
   0  -2 -24 401.466 307.761   3
   0   2  24-521.544 453.311   9
   0  -2 -24 234.954 282.121   8
   0  -2 -24 96.1287 121.351   7
   0   2  25 2197.96 967.008   6
   0  -2 -25 1646.66 598.694   3
   0  -2 -25 1635.22 634.592   7
   0  -2 -25 2013.16 932.692   8
   0  -2 -26 51.9704 85.9852   3
   0   2  26-100.952 304.890   9
   0  -2 -26 86.4248 418.362   8
   0  -2 -26-105.956 101.080   7
   0   2  27 721.386 607.018   6
   0  -2 -27 544.972 376.473   3
   0   2  27 278.933 184.752   9
   0  -2 -27 379.195 432.711   8
   0  -2 -27 134.965 84.4777   7
   0   2  28 151.524 353.678   6
   0  -2 -28 214.763 250.133   3
   0   2  28-42.9742 82.1293   9
   0  -2 -28 44.1585 245.545   8
   0  -2 -28-140.092 270.247   7
   0   2  29-43.4636 227.962   6
   0  -2 -29 40.2107 181.051   3
   0   2  29-375.289 416.282   9
   0  -2 -29-202.709 379.305   8
   0  -2 -29-72.9572 254.907   7
   0  -2 -30 120.800 374.170   8
   0  -3  28 320.732 166.576   9
   0   3 -28 312.620 433.503   8
   0  -3  27-435.449 477.169   6
   0   3 -27-90.9447 173.402   3
   0  -3  27-246.325 384.963   9
   0   3 -27 91.9811 136.022   8
   0   3 -27 361.468 367.260   7
   0  -3  26 30.5140 282.085   6
   0   3 -26 261.733 291.781   3
   0  -3  26 296.373 218.955   9
   0   3 -26 552.245 531.245   8
   0   3 -26 790.420 477.283   7
   0  -3  25-73.7596 320.164   6
   0   3 -25-182.051 270.184   3
   0  -3  25-123.010 318.429   9
   0   3 -25-132.763 293.850   8
   0   3 -25 122.027 267.476   7
   0  -3  24 572.601 495.493   6
   0   3 -24 758.964 418.981   3
   0  -3  24 812.696 401.806   9
   0   3 -24 926.659 516.365   7
   0   3 -24 792.117 573.033   8
   0  -3  23 519.491 486.292   6
   0   3 -23 293.989 252.470   3
   0  -3  23 343.466 298.343   9
   0   3 -23 785.212 505.591   7
   0   3 -23 528.541 479.825   8
   0  -3  22 1218.70 696.121   6
   0   3 -22 1111.76 462.353   3
   0  -3  22 1237.09 480.134   2
   0  -3  22 1157.65 506.023   9
   0   3 -22 1250.69 689.784   8
   0   3 -22 1680.06 661.885   7
   0  -3  21 2364.49 903.870   6
   0  -3  21 2290.23 597.951   2
   0   3 -21 2327.18 647.462   3
   0  -3  21 2519.42 721.926   9
   0   3 -21 2895.23 798.979   7
   0   3 -21 2338.84 921.286   8
   0  -3  20 379.050 352.783   6
   0  -3  20-67.5347 107.814   2
   0   3 -20 110.355 185.221   3
   0  -3  20-118.099 268.988   9
   0   3 -20 20.8220 129.378   8
   0   3 -20 136.693 171.942   7
   0  -3  19 2837.11 914.375   6
   0   3 -19 2021.34 573.622   3
   0  -3  19 2003.76 517.192   2
   0  -3  19 1279.87 294.203   9
   0   3 -19 1923.80 583.711   7
   0   3 -19 2322.62 862.710   8
   0  -3  18 408.987 146.424   2
   0   3 -18 939.130 348.875   3
   0  -3  18 243.569 327.479   9
   0   3 -18 748.914 304.972   7
   0   3 -18 1059.45 559.820   8
   0  -3  17 3204.33 949.883   6
   0   3 -17 2326.93 568.111   3
   0  -3  17 2082.48 501.932   2
   0  -3  17 1581.77 353.518   9
   0   3 -17 2362.66 619.495   7
   0   3 -17 2047.24 749.318   8
   0  -3  16 288.660 218.014   2
   0   3 -16-61.0501 139.155   3
   0  -3  16-475.432 397.642   9
   0   3 -16 22.4894 179.705   8
   0   3 -16 12.1287 138.424   7
   0   3 -15-81.3146 111.947   3
   0  -3  15 187.302 144.225   2
   0  -3  15-417.758 356.061   9
   0   3 -15-100.591 232.876   7
   0   3 -15 20.6790 135.063   8
   0  -3  14 4352.80 1020.69   6
   0   3 -14 2864.13 547.576   3
   0  -3  14 2830.59 562.717   2
   0  -3  14 2072.04 399.020   9
   0   3 -14 2617.40 353.664  11
   0   3 -14 2771.83 768.671   8
   0   3 -14 2617.11 565.794   7
   0  -3  13 2198.73 445.629   2
   0   3 -13 2121.85 441.672   3
   0  -3  13 704.499 133.565   9
   0   3 -13 1757.70 270.889  11
   0   3 -13 2034.74 637.685   8
   0   3 -13 2150.07 490.742   7
   0   3 -12 1402.33 353.391   3
   0  -3  12 1317.79 331.312   2
   0   3 -12 1054.16 184.586  11
   0  -3  12 835.634 234.487   9
   0  -3  12 1463.21 173.252  10
   0   3 -12 1564.88 555.544   8
   0   3 -12 1300.56 353.480   7
   0   3 -11 15.6953 52.8192   3
   0  -3  11-38.0219 11.8787   2
   0  -3  11-218.241 202.441   9
   0   3 -11 240.184 152.142  11
   0  -3  11-41.7346 60.8706  10
   0   3 -11 78.7303 159.124   8
   0   3 -11-104.531 175.013   7
   0  -3  10 257.330 105.172   2
   0   3 -10 303.176 152.793   3
   0  -3  10 273.894 99.3112   9
   0   3 -10 442.056 157.836  11
   0   3 -10 324.427 231.591   8
   0   3 -10 53.0359 119.220   7
   0  -3   9 5287.11 853.431   6
   0   3  -9 4321.50 530.293   3
   0  -3   9 4457.31 567.793   2
   0  -3   9 4391.73 569.241   9
   0   3  -9 4254.61 421.934  11
   0   3  -9 4252.60 761.493   8
   0   3  -9 4044.27 579.956   7
   0  -3   8 5331.15 818.680   6
   0   3  -8 4864.19 531.621   3
   0  -3   8 4883.73 539.865   2
   0  -3   8 4435.14 535.987   9
   0   3  -8 5056.19 452.921  11
   0   3  -8 4821.84 597.976   7
   0   3  -8 4629.73 755.900   8
   0  -3   7 6073.84 841.108   6
   0   3  -7 5108.53 692.118   5
   0   3  -7 5574.49 548.506   3
   0  -3   7 5967.27 624.435   9
   0   3  -7 5409.04 827.615   8
   0   3  -7 5407.01 619.346   7
   0  -3   6 5146.88 712.490   6
   0   3  -6 5199.14 484.912   3
   0  -3   6 5178.29 472.593   3
   0  -3   6 5326.94 533.919   9
   0   3  -6 5178.97 729.576   8
   0   3  -6 4860.16 558.853   7
   0  -3   6 5298.08 701.487   8
   0  -3   5 6453.01 751.268   6
   0   3  -5 6015.05 489.038   3
   0  -3   5 6282.10 484.160   3
   0  -3   5 5926.89 540.271   9
   0  -3   5 6878.21 781.536   8
   0   3  -5 6510.72 616.566   7
   0   3  -5 6191.21 767.151   8
   0  -3   5 6254.16 564.731   7
   0  -3   4 10096.1 821.186   6
   0  -3   4 8357.82 523.962   3
   0   3  -4 8567.19 540.172   3
   0  -3   4 9108.81 656.722   9
   0  -3   4 8746.33 843.663   8
   0  -3   4 8612.64 647.194   7
   0   3  -4 8912.71 665.431   7
   0   3  -4 8803.51 864.068   8
   0  -3   3 6969.77 597.221   6
   0   3  -3 6481.62 419.431   3
   0  -3   3 6796.41 420.259   3
   0  -3   3 6302.28 480.940   9
   0   3  -3 6734.53 533.682   7
   0  -3   3 6450.35 510.244   7
   0  -3   3 6495.29 663.606   8
   0   3  -3 6645.98 695.460   8
   0  -3   2 1294.25 244.712   6
   0   3  -2 492.813 131.638   3
   0  -3   2 483.806 126.364   3
   0  -3   2 486.272 142.085   9
   0   3  -2 508.695 204.731   8
   0   3  -2 431.485 164.444   7
   0  -3   2 468.826 208.578   8
   0   3  -1 8486.98 491.406   6
   0  -3   1 8314.55 458.948   6
   0  -3   1 7188.69 349.572   3
   0  -3   1 8172.36 496.163   9
   0   3  -1 8054.15 476.250   9
   0   3  -1 7662.37 605.786   8
   0  -3   1 6910.44 582.226   8
   0   3   0 44241.8 856.193   6
   0   3   0 43672.2 1358.51   8
   0  -3   0 45897.9 822.040   6
   0  -3   0 43280.9 1358.34   8
   0  -3  -1 5696.31 380.369   5
   0  -3  -1 5669.34 328.655   4
   0   3   1 5494.95 329.317   4
   0  -3  -2 20119.1 527.755   3
   0   3   2 19276.8 541.109   3
   0  -3  -2 20267.8 674.885   4
   0   3   2 21323.4 826.262   5
   0   3   2 19728.5 669.313   4
   0  -3  -2 20544.7 811.394   5
   0  -3  -3 11653.9 469.438   3
   0   3   3 11498.8 478.839   3
   0   3   3 13706.4 755.872   5
   0  -3  -3 13134.6 769.216   5
   0  -3  -3 11663.8 563.238   4
   0  -3  -3 10822.2 579.825   7
   0  -3  -4 45091.2 1548.41   5
   0  -3  -4 47300.1 1203.40   4
   0   3   4 44516.7 1479.72   5
   0   3   4 46232.6 1062.33   3
   0  -3  -4 46504.8 1051.52   3
   0   3   4 45863.4 1051.37   9
   0  -3  -4 47784.8 1178.29   9
   0  -3  -4 48055.6 1278.77   7
   0  -3  -5 425.010 116.964   4
   0   3   5 400.671 155.491   5
   0   3   5 361.626 99.3440   3
   0  -3  -5 383.691 110.664   3
   0  -3  -5 335.201 80.5687   2
   0  -3  -5 745.712 205.485   9
   0   3   5 258.375 54.9849   9
   0  -3  -5 395.112 121.019   7
   0   3   6 193.114 202.657   5
   0  -3  -6 215.519 111.948   4
   0   3   6 223.985 95.6685   3
   0  -3  -6 173.590 76.4710   2
   0  -3  -6 203.615 90.7548   3
   0   3   6 665.641 215.110   9
   0  -3  -6 192.218 99.1834   7
   0   3   7 282.678 219.775   5
   0  -3  -7 120.505 93.4291   4
   0  -3  -7 81.9620 18.1201   2
   0   3   7 105.163 56.8238   2
   0   3   7 114.019 85.8350   3
   0  -3  -7 112.668 89.3713   3
   0   3   7 135.484 62.9554   9
   0  -3  -7-141.493 152.179   9
   0  -3  -7 129.945 86.8979   7
   0  -3  -8 879.706 210.165   4
   0   3   8 1114.07 365.627   5
   0   3   8 797.378 148.416   2
   0  -3  -8 885.333 208.368   3
   0  -3  -8 881.089 150.660   2
   0  -3  -8 629.713 140.930   9
   0   3   8 877.363 217.363   9
   0  -3  -8 880.250 237.965   7
   0  -3  -9 2803.87 453.393   4
   0   3   9 3183.09 665.914   5
   0  -3  -9 2471.66 269.011   2
   0  -3  -9 3043.42 429.339   3
   0   3   9 3004.35 336.999   2
   0   3   9 2778.75 300.201  11
   0   3   9 2963.47 416.954   9
   0  -3  -9 2801.52 441.206   9
   0  -3  -9 3157.79 478.803   7
   0  -3 -10 8176.02 751.219   4
   0   3  10 8901.92 1045.49   5
   0  -3 -10 8149.96 713.503   3
   0   3  10 8679.78 570.647   2
   0  -3 -10 7580.99 468.230   2
   0   3  10 8081.96 679.019   9
   0  -3 -10 7850.61 770.055   9
   0   3  10 8009.78 525.221  11
   0  -3 -10 8542.65 780.600   7
   0   3  11 8204.78 1048.42   5
   0  -3 -11 8461.89 768.664   4
   0  -3 -11 8694.17 758.216   3
   0   3  11 8086.13 589.845   2
   0   3  11 8645.83 562.713  11
   0   3  11 7954.79 688.477   9
   0  -3 -11 9138.52 842.409   7
   0   3  12 17267.9 1604.94   5
   0  -3 -12 17179.8 1176.64   4
   0  -3 -12 17795.1 1152.52   3
   0   3  12 16664.7 898.532   2
   0  -3 -12 12589.7 442.790  10
   0   3  12 16450.4 804.107  11
   0   3  12 16060.0 1055.81   9
   0  -3 -12 17894.4 1499.19   8
   0  -3 -12 16767.5 1217.22   7
   0   3  13-6.22226 236.425   5
   0  -3 -13 170.066 77.3154   4
   0  -3 -13 150.405 111.552   3
   0   3  13 128.425 66.2447   2
   0   3  13-250.116 177.644  11
   0  -3 -13 237.013 140.384   7
   0  -3 -13 442.236 317.735   8
   0  -3 -14 2161.62 442.634   4
   0   3  14 1469.61 404.783   5
   0  -3 -14 2026.04 418.567   3
   0   3  14 1879.77 322.712   2
   0   3  14 2752.78 342.791  11
   0  -3 -14 1983.83 442.607   7
   0  -3 -14 2430.23 627.464   8
   0  -3 -15 37.8976 74.5049   4
   0   3  15-386.724 418.655   5
   0   3  15 119.172 126.305   2
   0  -3 -15-26.5062 51.8181   3
   0   3  15 183.383 140.644  11
   0  -3 -15 166.866 209.617   8
   0  -3 -15-51.8620 172.258   7
   0  -3 -16-32.9214 109.354   4
   0   3  16 58.4121 84.7272   2
   0  -3 -16-29.8429 105.904   3
   0   3  16 52.1820 33.4519  11
   0  -3 -16-162.714 261.257   7
   0  -3 -16 195.570 247.333   8
   0  -3 -17 821.388 290.126   4
   0   3  17 968.349 268.846   2
   0  -3 -17 973.088 309.627   3
   0   3  17 981.878 192.121  11
   0   3  17 2072.96 462.865   9
   0  -3 -17 1161.82 488.895   8
   0  -3 -17 842.992 343.218   7
   0  -3 -18 37.9977 74.4339   4
   0   3  18 164.582 134.517   2
   0  -3 -18 209.608 166.197   3
   0   3  18 560.712 268.437   9
   0  -3 -18 405.115 310.339   7
   0  -3 -18 440.260 316.533   8
   0  -3 -19-42.2908 137.130   4
   0   3  19 257.516 149.923   2
   0  -3 -19 111.030 195.138   3
   0   3  19 357.346 239.582   9
   0  -3 -19 297.911 264.542   7
   0  -3 -19-56.6943 90.1689   8
   0  -3 -20 743.018 345.596   3
   0   3  20 447.355 219.078   2
   0   3  20 596.710 258.533   9
   0  -3 -20 102.677 152.111   8
   0  -3 -20 690.813 367.349   7
   0  -3 -21 1500.99 492.930   3
   0   3  21 1446.56 361.498   2
   0   3  21 1345.07 371.295   9
   0  -3 -21 1663.15 550.380   7
   0  -3 -21 1210.21 533.816   8
   0  -3 -22 867.924 398.323   3
   0   3  22 164.160 74.7590   9
   0  -3 -22 251.306 114.265   8
   0  -3 -22 910.831 458.103   7
   0  -3 -23 1136.17 453.021   3
   0  -3 -23 998.195 465.437   7
   0  -3 -23 493.173 239.439   8
   0  -3 -24 374.833 272.001   3
   0   3  24-128.087 245.808   9
   0  -3 -24 296.068 286.382   7
   0  -3 -24-124.854 288.823   8
   0  -3 -25 174.712 213.412   3
   0   3  25-639.692 458.132   9
   0  -3 -25 103.056 218.757   7
   0  -3 -25 445.795 500.539   8
   0   3  26 1574.46 846.476   6
   0  -3 -26 1583.58 610.882   3
   0   3  26 421.324 208.975   9
   0  -3 -26 1343.22 576.076   7
   0  -3 -26 1901.72 951.243   8
   0   3  27 619.577 549.652   6
   0  -3 -27-5.45045 172.830   3
   0   3  27-41.1254 146.769   9
   0  -3 -27-39.0671 212.126   7
   0  -3 -27 572.136 594.064   8
   0   3  28 1176.73 763.381   6
   0  -3 -28 1283.00 564.445   3
   0   3  28 1055.74 472.953   9
   0  -3 -28 1445.71 902.586   8
   0  -3 -28 919.856 506.279   7
   0   3  29 480.628 559.856   6
   0  -3 -29 19.7308 104.149   3
   0   3  29-143.100 273.605   9
   0  -3 -29-138.805 264.660   7
   0  -3 -29 412.112 561.446   8
   0  -3 -30 612.542 572.911   8
   0   4 -28 400.866 525.019   8
   0  -4  27-301.969 540.582   6
   0   4 -27 495.519 400.772   3
   0  -4  27 77.4991 200.784   9
   0   4 -27 577.552 438.859   7
   0   4 -27 830.396 744.492   8
   0  -4  26 95.4179 40.7744   6
   0   4 -26 297.558 250.010   3
   0  -4  26-89.2742 244.207   9
   0   4 -26 614.157 440.585   7
   0   4 -26 615.245 561.400   8
   0  -4  25-45.0615 186.736   6
   0   4 -25 634.516 364.844   3
   0  -4  25 349.730 209.200   9
   0   4 -25 754.094 581.403   8
   0   4 -25 907.713 536.820   7
   0  -4  24-810.629 553.479   6
   0   4 -24-63.8737 188.580   3
   0  -4  24-293.369 395.389   9
   0   4 -24 102.640 143.044   7
   0   4 -24-209.531 265.507   8
   0  -4  23 503.687 429.419   6
   0   4 -23 366.824 224.608   3
   0  -4  23 454.682 265.745   9
   0   4 -23 669.635 439.508   7
   0   4 -23 387.406 338.728   8
   0  -4  22-32.4708 237.302   6
   0   4 -22-20.9448 142.337   3
   0  -4  22 72.9420 69.1498   2
   0  -4  22 43.7627 136.889   9
   0   4 -22 369.216 313.121   7
   0   4 -22 155.365 85.9335   8
   0  -4  21 433.905 306.905   6
   0   4 -21 560.470 331.433   3
   0  -4  21 241.607 92.0624   2
   0  -4  21 134.008 149.158   9
   0   4 -21 630.533 392.543   7
   0   4 -21 337.132 341.545   8
   0  -4  20 379.691 413.485   6
   0   4 -20 643.693 352.163   3
   0  -4  20 580.698 270.871   2
   0  -4  20 536.918 300.862   9
   0   4 -20 557.160 433.605   8
   0   4 -20 1019.13 474.515   7
   0  -4  19 552.144 403.083   6
   0   4 -19 238.900 192.349   3
   0  -4  19 6.83909 195.645   2
   0  -4  19 44.6016 221.394   9
   0   4 -19 287.892 235.359   8
   0   4 -19 453.605 321.603   7
   0  -4  18 2386.71 831.956   6
   0  -4  18 1247.10 409.563   2
   0   4 -18 1225.49 438.914   3
   0  -4  18 1102.55 347.717   9
   0   4 -18 1372.34 604.887   8
   0   4 -18 1750.92 592.576   7
   0  -4  17 1101.94 620.962   6
   0   4 -17-3.23946 119.319   3
   0  -4  17 184.482 213.939   2
   0  -4  17-735.331 567.338   9
   0   4 -17-166.932 300.212   8
   0   4 -17 367.718 328.624   7
   0  -4  16 3472.45 946.575   6
   0  -4  16 3392.19 672.087   2
   0   4 -16 2988.22 630.207   3
   0  -4  16 2409.55 499.457   9
   0   4 -16 2987.57 714.079   7
   0   4 -16 3067.56 878.334   8
   0  -4  15 1635.09 637.202   6
   0   4 -15 621.839 263.761   3
   0  -4  15 628.785 282.903   2
   0  -4  15-246.786 422.418   9
   0   4 -15 1097.13 411.365   7
   0   4 -15 588.678 348.048   8
   0  -4  14 7867.06 1281.34   6
   0   4 -14 7048.98 889.474   3
   0  -4  14 6914.83 899.470   2
   0  -4  14 4787.16 732.693   9
   0  -4  14 5171.33 304.923  10
   0   4 -14 5940.75 1193.93   8
   0   4 -14 7129.48 996.610   7
   0  -4  13 2833.01 802.182   6
   0   4 -13 1972.19 447.792   3
   0  -4  13 2018.43 429.866   2
   0  -4  13 1644.65 219.374  10
   0  -4  13 894.083 178.041   9
   0   4 -13 2008.67 305.071  11
   0   4 -13 1732.93 603.581   8
   0   4 -13 2099.68 536.651   7
   0  -4  12 6698.88 1094.59   6
   0  -4  12 4643.35 681.637   2
   0   4 -12 4951.47 678.368   3
   0  -4  12 4734.17 430.660  10
   0  -4  12 3872.56 586.076   9
   0   4 -12 5247.59 529.602  11
   0   4 -12 4592.77 947.971   8
   0   4 -12 5190.42 794.294   7
   0  -4  11 3549.61 807.589   6
   0  -4  11 1832.78 406.501   2
   0   4 -11 2197.93 430.568   3
   0  -4  11 1578.25 362.773   9
   0   4 -11 2098.70 339.294  11
   0   4 -11 1873.21 579.244   8
   0   4 -11 2594.57 539.599   7
   0  -4  10 3484.67 740.354   6
   0   4 -10 2256.77 408.873   3
   0  -4  10 2205.15 419.416   2
   0   4 -10 2297.76 348.132  11
   0  -4  10 1633.87 312.934   9
   0   4 -10 2208.10 482.496   7
   0   4 -10 1935.42 556.863   8
   0  -4   9 3449.09 739.909   6
   0   4  -9 2481.51 414.865   3
   0  -4   9 2300.00 418.530   2
   0  -4   9 1907.38 350.891   9
   0   4  -9 2068.53 318.957  11
   0   4  -9 2787.60 510.807   7
   0   4  -9 2390.93 602.608   8
   0  -4   8 10418.2 1107.68   6
   0  -4   8 10937.4 887.018   2
   0   4  -8 10381.0 806.194   3
   0  -4   8 10130.7 869.337   9
   0   4  -8 10797.5 1236.85   8
   0   4  -8 10813.3 945.643   7
   0  -4   7 3099.98 614.332   6
   0   4  -7 2751.08 389.901   3
   0  -4   7 1981.73 348.092   9
   0   4  -7 2703.58 453.856   7
   0   4  -7 2643.65 573.035   8
   0  -4   6 817.682 325.235   6
   0  -4   6 486.705 141.639   3
   0   4  -6 441.269 136.576   3
   0  -4   6 210.721 38.1277   9
   0   4  -6 437.621 211.232   8
   0   4  -6 498.534 169.366   7
   0  -4   5 4959.18 624.330   6
   0  -4   5 4718.76 430.918   3
   0   4  -5 4469.78 438.389   3
   0  -4   5 3985.40 469.841   9
   0  -4   5 4742.48 680.222   8
   0   4  -5 4808.66 531.907   7
   0   4  -5 4625.83 696.054   8
   0  -4   4 2657.71 434.189   6
   0   4  -4 2116.14 278.814   3
   0  -4   4 2177.82 272.073   3
   0  -4   4 1752.15 243.392   9
   0  -4   4 2061.76 320.477   7
   0  -4   4 2130.10 431.722   8
   0   4  -4 2423.74 467.746   8
   0   4  -4 2435.19 368.979   7
   0  -4   3 11802.2 808.171   6
   0   4  -3 11818.2 636.781   3
   0  -4   3 11900.8 591.895   3
   0  -4   3 12045.4 759.031   9
   0   4  -3 11979.5 791.890   7
   0  -4   3 11729.0 762.746   7
   0  -4   3 11195.2 967.451   8
   0   4  -3 12716.9 1023.35   8
   0  -4   2 8508.87 595.594   6
   0  -4   2 7925.89 442.187   3
   0   4  -2 7923.69 487.540   3
   0   4  -2 7281.02 548.363   9
   0  -4   2 8633.27 615.725   9
   0   4  -2 8174.65 765.379   8
   0   4  -2 7527.86 626.646   7
   0  -4   2 8246.72 612.629   7
   0  -4   2 7877.18 778.734   8
   0   4  -1 1347.20 221.240   6
   0  -4   1 1440.08 211.955   6
   0  -4   1 1294.70 163.484   3
   0   4  -1 1004.30 179.907   9
   0  -4   1 1157.24 191.979   9
   0   4  -1 1371.66 283.967   8
   0  -4   1 1291.39 292.291   8
   0  -4   1 1290.82 227.418   7
   0   4   0 1209.19 167.635   6
   0   4   0 1139.44 198.988   5
   0   4   0 1188.13 202.078   9
   0   4   0 1183.10 263.661   8
   0  -4   0 1139.35 271.514   8
   0  -4   0 1195.44 156.139   6
   0  -4  -1 37993.6 1128.01   5
   0   4   1 39495.9 1150.41   5
   0  -4  -1 38889.9 1012.62   4
   0   4   1 39134.8 1404.84   8
   0  -4  -1 38703.9 1444.33   8
   0  -4  -1 39120.3 765.501   6
   0   4   1 38763.8 789.784   6
   0   4   2 5552.35 391.408   4
   0  -4  -2 5344.83 385.677   4
   0   4   2 5529.95 452.317   5
   0  -4  -2 5362.09 448.120   5
   0  -4  -2 5352.72 291.368   3
   0   4   2 5265.78 520.397   8
   0   4   2 5551.81 293.940   6
   0  -4  -3 13826.3 661.484   4
   0  -4  -3 13617.2 795.560   5
   0   4   3 13484.8 792.126   5
   0   4   3 13812.0 663.693   4
   0  -4  -3 13807.3 530.069   3
   0   4   3 12947.2 532.897   3
   0   4   3 13157.0 864.019   8
   0  -4  -3 13739.8 710.614   7
   0   4   4 478.855 129.897   3
   0  -4  -4 538.331 127.256   3
   0   4   4 441.372 143.959   4
   0  -4  -4 407.927 107.410   5
   0  -4  -4 485.530 164.478   4
   0  -4  -4 330.793 149.349   7
   0  -4  -5 1214.94 216.650   4
   0  -4  -5 1352.84 335.120   5
   0  -4  -5 1334.59 200.079   3
   0   4   5 1301.65 200.075   3
   0   4   5 2044.96 278.341   9
   0  -4  -5 1401.20 247.280   7
   0   4   6 14354.1 1013.40   5
   0  -4  -6 14126.0 1058.13   5
   0  -4  -6 15606.0 832.333   4
   0   4   6 14062.0 729.516   3
   0  -4  -6 14743.9 729.140   3
   0  -4  -6 14699.4 782.579   9
   0   4   6 14700.1 701.935   9
   0  -4  -6 15241.3 863.870   7
   0   4   7 6973.23 783.342   5
   0  -4  -7 5517.54 534.211   4
   0  -4  -7 6047.89 510.599   3
   0  -4  -7 5872.63 414.114   2
   0   4   7 5868.02 511.019   3
   0   4   7 6809.73 536.062   9
   0  -4  -7 5924.16 563.153   9
   0  -4  -7 5932.65 575.847   7
   0   4   8 281.813 227.286   5
   0  -4  -8 111.466 116.862   4
   0  -4  -8 78.8109 71.5205   2
   0  -4  -8 89.8988 76.8193   3
   0  -4  -8 457.820 237.885   9
   0   4   8 11.4110 63.1054   9
   0  -4  -8 50.3948 75.9644   7
   0   4   9 3676.71 655.271   5
   0  -4  -9 3154.85 460.598   4
   0  -4  -9 2739.49 276.211   2
   0  -4  -9 3271.18 419.066   3
   0  -4  -9 2363.13 346.243   9
   0   4   9 3381.63 406.190   9
   0  -4  -9 3087.58 478.163   7
   0   4  10 1139.16 427.160   5
   0  -4 -10 894.030 254.734   4
   0  -4 -10 843.001 250.795   3
   0  -4 -10 862.770 164.163   2
   0   4  10 1081.56 270.601   9
   0  -4 -10 455.789 137.338   9
   0  -4 -10 843.716 290.044   7
   0   4  11 6389.76 913.049   5
   0  -4 -11 6883.26 695.955   4
   0  -4 -11 6051.74 415.270   2
   0   4  11 6547.59 502.473   2
   0  -4 -11 7033.46 680.739   3
   0  -4 -11 5837.18 668.389   9
   0   4  11 6072.08 608.432   9
   0   4  11 6706.02 505.053  11
   0  -4 -11 7139.72 755.747   7
   0   4  12 2996.65 665.313   5
   0  -4 -12 3433.43 515.326   4
   0  -4 -12 3295.17 488.162   3
   0  -4 -12 3056.58 303.129   2
   0   4  12 3344.21 379.507   2
   0   4  12 3641.33 393.037  11
   0   4  12 3020.80 430.361   9
   0  -4 -12 3311.89 540.852   7
   0  -4 -13 281.565 186.648   4
   0   4  13 140.349 111.154   5
   0  -4 -13 356.434 192.133   3
   0   4  13 231.734 129.980   2
   0   4  13 178.379 114.077  11
   0   4  13-61.4113 119.373   9
   0  -4 -13 178.293 171.139   7
   0  -4 -14 2629.31 492.899   4
   0   4  14 2248.32 584.870   5
   0  -4 -14 2438.14 461.309   3
   0   4  14 2130.57 326.746   2
   0   4  14 2549.89 451.110   9
   0   4  14 2150.69 303.143  11
   0  -4 -14 2988.76 692.594   8
   0  -4 -14 2574.58 508.724   7
   0  -4 -15 98.5155 61.6555   4
   0   4  15-45.9312 241.205   5
   0  -4 -15 79.8028 99.6692   3
   0   4  15 148.321 112.843   2
   0   4  15-186.801 167.026  11
   0  -4 -15 61.4419 108.130   7
   0  -4 -16 950.562 314.820   4
   0   4  16 348.013 157.605   5
   0  -4 -16 950.646 301.091   3
   0   4  16 734.166 195.825   2
   0   4  16 2209.75 472.425   9
   0   4  16 1648.47 287.232  11
   0  -4 -16 1454.34 545.992   8
   0  -4 -16 730.208 261.913   7
   0  -4 -17 476.508 181.460   4
   0   4  17-131.658 381.929   5
   0   4  17 442.124 181.445   2
   0  -4 -17 427.882 203.480   3
   0   4  17 624.353 207.827  11
   0  -4 -17 416.798 127.970   7
   0  -4 -17 791.095 426.100   8
   0   4  18 1187.45 359.441   5
   0  -4 -18 2029.20 474.294   4
   0  -4 -18 1962.19 472.533   3
   0   4  18 1787.07 348.829   2
   0   4  18 2109.45 333.515  11
   0   4  18 2331.24 458.067   9
   0  -4 -18 1898.55 500.567   7
   0  -4 -18 2293.27 716.181   8
   0  -4 -19 3.14577 136.547   4
   0  -4 -19 108.527 140.282   3
   0   4  19 60.8133 81.8971   2
   0   4  19 2.05812 78.6363  11
   0  -4 -19 4.65095 168.077   7
   0  -4 -19 227.937 341.950   8
   0  -4 -20 303.104 209.324   4
   0  -4 -20 549.488 307.064   3
   0   4  20 392.903 171.329   2
   0   4  20 961.330 321.106   9
   0  -4 -20 530.092 358.401   8
   0  -4 -20 504.726 372.027   7
   0  -4 -21 27.7494 153.712   4
   0  -4 -21 330.180 281.295   3
   0   4  21 20.8249 89.8831   9
   0  -4 -21 493.749 323.449   7
   0  -4 -21 52.2666 183.494   8
   0  -4 -22 4690.48 882.303   3
   0   4  22 4019.88 707.456   9
   0  -4 -22 3732.63 1028.94   8
   0  -4 -22 4838.40 970.069   7
   0  -4 -23 136.684 185.614   3
   0   4  23-159.255 234.476   9
   0  -4 -23 188.188 259.874   7
   0  -4 -23-220.586 426.975   8
   0   4  24 4986.75 1390.89   6
   0  -4 -24 3926.46 887.852   3
   0   4  24 3103.23 664.160   9
   0  -4 -24 4213.85 950.736   7
   0  -4 -24 4043.23 1144.56   8
   0  -4 -25 173.742 224.781   3
   0   4  25-443.583 381.377   9
   0  -4 -25-166.198 349.703   8
   0  -4 -25 163.349 183.963   7
   0  -4 -26 1847.98 648.717   3
   0   4  26 666.127 144.971   9
   0  -4 -26 1537.39 832.064   8
   0  -4 -26 2133.44 733.868   7
   0   4  27 1974.53 956.483   6
   0  -4 -27 882.818 457.107   3
   0   4  27 620.841 256.775   9
   0  -4 -27 1179.00 779.112   8
   0  -4 -27 1014.71 506.175   7
   0   4  28 784.904 669.022   6
   0  -4 -28 394.151 218.928   3
   0   4  28 123.556 174.504   9
   0  -4 -28 795.350 646.049   8
   0  -4 -28 414.877 344.133   7
   0  -4 -29 1094.61 549.807   3
   0   4  29 1619.78 870.064   6
   0  -4 -29 1127.66 823.939   8
   0  -4 -29 785.629 434.914   7
   0  -4 -30 313.088 488.379   8
   0   5 -27 602.616 435.617   3
   0   5 -27 594.859 652.394   8
   0  -5  26-260.280 407.523   6
   0   5 -26 28.4111 117.938   3
   0  -5  26-114.419 349.297   9
   0   5 -26 231.066 314.139   7
   0   5 -26 528.678 542.202   8
   0  -5  25-896.805 741.973   6
   0   5 -25-64.8423 167.776   3
   0  -5  25-452.130 477.616   9
   0   5 -25 554.403 413.611   7
   0   5 -25 94.8644 209.387   8
   0  -5  24 15.0471 126.851   6
   0   5 -24 338.758 242.442   3
   0  -5  24 273.556 200.647   9
   0   5 -24 740.622 469.884   7
   0   5 -24 493.515 389.558   8
   0  -5  23-347.072 368.021   6
   0   5 -23-140.984 204.445   3
   0  -5  23-291.124 419.742   9
   0   5 -23 138.335 244.923   7
   0   5 -23-76.3753 175.779   8
   0  -5  22 456.957 318.240   6
   0   5 -22 1364.57 540.404   3
   0  -5  22 963.356 414.346   2
   0  -5  22 642.974 363.451   9
   0   5 -22 1093.78 552.393   7
   0   5 -22 466.886 383.072   8
   0  -5  21-350.410 387.374   6
   0  -5  21-435.792 442.180   2
   0   5 -21-111.835 133.755   3
   0  -5  21-289.950 347.635   9
   0   5 -21 237.472 230.247   7
   0   5 -21-96.4200 287.675   8
   0  -5  20 506.633 394.425   6
   0   5 -20 724.904 351.074   3
   0  -5  20 584.168 268.268   2
   0  -5  20 365.005 240.659   9
   0   5 -20 1014.16 475.698   7
   0   5 -20 601.454 407.019   8
   0  -5  19 92.2612 194.149   6
   0  -5  19 100.827 123.004   2
   0   5 -19 632.595 306.679   3
   0  -5  19 342.344 206.354   9
   0   5 -19 657.101 390.968   7
   0   5 -19 437.095 321.709   8
   0  -5  18 1843.83 692.013   6
   0   5 -18 2120.81 581.888   3
   0  -5  18 2158.90 609.369   2
   0  -5  18 1762.47 576.110   9
   0   5 -18 2536.83 717.838   7
   0   5 -18 1826.41 740.650   8
   0  -5  17 2863.16 873.726   6
   0  -5  17 2696.74 639.267   2
   0   5 -17 2577.93 615.857   3
   0  -5  17 2309.50 581.908   9
   0   5 -17 2500.33 862.439   8
   0   5 -17 2924.93 730.482   7
   0  -5  16 364.487 335.865   6
   0  -5  16 180.215 198.995   2
   0   5 -16-64.6450 119.112   3
   0  -5  16-492.047 424.045   9
   0   5 -16-67.9925 327.161   8
   0   5 -16 107.805 215.143   7
   0  -5  15 1332.59 574.073   6
   0   5 -15 1164.27 386.059   3
   0  -5  15 1074.82 372.099   2
   0  -5  15-155.008 239.215   9
   0   5 -15 1353.21 486.685   7
   0   5 -15 916.569 503.005   8
   0  -5  14 462.097 385.770   6
   0  -5  14 265.796 219.300   2
   0   5 -14 217.855 133.319   3
   0  -5  14 74.8097 33.6578  10
   0   5 -14 72.6819 162.293   8
   0   5 -14 369.631 270.762   7
   0  -5  13 2073.15 637.506   6
   0  -5  13 994.169 331.932   2
   0   5 -13 1340.57 389.037   3
   0  -5  13 198.565 324.503   9
   0  -5  13 1119.21 223.029  10
   0   5 -13 1168.78 525.039   8
   0   5 -13 1439.57 482.546   7
   0  -5  12 10.6045 121.122   2
   0   5 -12 55.9724 40.1618   3
   0   5 -12 19.1358 105.421   8
   0   5 -12 201.585 221.954   7
   0  -5  11 236.059 129.511   2
   0   5 -11 443.606 194.248   3
   0   5 -11 340.412 182.920   7
   0   5 -11 236.119 131.983   8
   0  -5  10 170.896 66.7274   2
   0   5 -10 148.590 102.153   3
   0   5 -10 27.2948 92.7616  11
   0  -5  10-177.515 284.038   9
   0   5 -10 285.480 163.220   7
   0   5 -10 89.3365 120.106   8
   0  -5   9 5165.38 845.497   6
   0  -5   9 4802.92 647.455   2
   0   5  -9 4518.52 582.524   3
   0  -5   9 3553.91 488.256   9
   0   5  -9 4115.70 831.595   8
   0   5  -9 4452.03 671.300   7
   0   5  -8 335.776 159.929   3
   0  -5   8-24.0385 208.497   9
   0   5  -8 302.708 179.598   7
   0   5  -8 272.501 167.324   8
   0  -5   7 21303.4 1509.46   6
   0   5  -7 21875.1 1161.55   3
   0  -5   7 21314.1 1306.78   9
   0   5  -7 22136.3 1363.61   7
   0   5  -7 21966.8 1777.37   8
   0  -5   6 2865.79 549.961   6
   0  -5   6 2505.47 355.665   3
   0   5  -6 2597.71 392.712   3
   0  -5   6 2349.70 428.055   9
   0   5  -6 2741.22 606.894   8
   0   5  -6 2881.33 484.239   7
   0  -5   5 6069.15 727.320   6
   0  -5   5 7102.40 545.379   3
   0   5  -5 6843.60 581.201   3
   0  -5   5 6120.52 621.720   9
   0   5  -5 7296.86 731.715   7
   0   5  -5 7313.98 932.666   8
   0  -5   4 11711.7 893.195   6
   0   5  -4 11872.2 738.766   3
   0  -5   4 11536.1 664.936   3
   0  -5   4 11028.8 870.273   9
   0   5  -4 12235.3 1143.57   8
   0  -5   4 11241.7 1103.17   8
   0   5  -4 12257.5 942.877   7
   0  -5   3 4352.29 476.095   6
   0  -5   3 5041.00 394.861   3
   0   5  -3 4650.46 424.780   3
   0  -5   3 4858.72 518.302   9
   0   5  -3 4805.51 547.211   7
   0  -5   3 4479.15 647.964   8
   0   5  -3 4844.94 663.177   8
   0  -5   3 4799.53 511.177   7
   0  -5   2 12941.7 757.034   6
   0   5  -2 12056.5 819.813   6
   0  -5   2 13125.8 602.224   3
   0  -5   2 13475.1 822.604   9
   0   5  -2 12239.2 767.565   9
   0  -5   2 12838.5 1062.70   8
   0  -5   2 12428.3 835.244   7
   0   5  -2 13380.2 1053.46   8
   0  -5   1 10941.8 609.213   6
   0   5  -1 10475.4 654.394   6
   0  -5   1 10151.5 516.811   3
   0  -5   1 10501.9 691.000   9
   0   5  -1 9707.08 645.849   9
   0  -5   1 9974.02 881.072   8
   0  -5   1 9531.46 711.323   7
   0   5  -1 10162.4 898.771   8
   0   5   0 17851.4 854.132   5
   0   5   0 17715.8 709.775   6
   0   5   0 19285.9 853.930   9
   0   5   0 18004.3 1124.67   8
   0  -5   0 16642.6 1094.76   8
   0  -5   0 18041.4 675.615   6
   0  -5  -1 12854.3 724.232   5
   0  -5  -1 13577.5 667.282   4
   0   5   1 13418.5 752.632   5
   0   5   1 13123.2 916.363   8
   0   5   1 13439.2 675.144   9
   0  -5  -1 13426.8 951.193   8
   0  -5  -1 13279.2 502.880   6
   0   5   1 13597.7 534.167   6
   0   5   2 5747.69 449.547   4
   0  -5  -2 5726.67 509.631   5
   0   5   2 5505.50 497.388   5
   0  -5  -2 5880.11 449.531   4
   0  -5  -2 5674.25 331.624   3
   0   5   2 5441.51 593.110   8
   0  -5  -2 5568.03 612.093   8
   0   5   2 5611.43 330.007   6
   0  -5  -3 2788.59 383.214   5
   0  -5  -3 2780.02 317.003   4
   0   5   3 2662.05 313.058   4
   0   5   3 2836.31 389.075   5
   0  -5  -3 2755.41 244.028   3
   0   5   3 2534.22 416.824   8
   0   5   4 334.249 110.894   3
   0  -5  -4 333.093 104.697   3
   0  -5  -4 420.230 185.677   5
   0  -5  -4 360.368 138.149   4
   0   5   4 397.828 129.761   4
   0   5   4 511.979 190.545   5
   0  -5  -4 352.262 142.696   7
   0  -5  -5 54.9147 70.8835   4
   0   5   5 19.6882 27.2620   4
   0  -5  -5-46.3264 153.096   5
   0   5   5 99.1584 64.5320   3
   0  -5  -5 63.2516 50.3916   3
   0   5   5-81.4688 131.734   9
   0  -5  -5 66.0991 54.5851   7
   0   5   5 67.4824 77.5009   7
   0  -5  -6 2719.06 375.427   4
   0   5   6 2485.76 369.622   4
   0  -5  -6 2567.14 459.891   5
   0  -5  -6 2706.83 327.236   3
   0   5   6 2387.69 318.992   3
   0   5   6 3247.01 391.339   9
   0   5   6 2530.58 396.129   7
   0  -5  -6 2793.81 400.008   7
   0   5   7 1738.67 313.244   5
   0  -5  -7 2229.69 334.234   4
   0   5   7 2171.92 307.128   3
   0  -5  -7 2327.10 306.210   3
   0   5   7 2057.08 231.089   9
   0  -5  -7 2311.57 365.767   7
   0  -5  -8 1808.98 321.209   4
   0   5   8 1796.18 389.182   5
   0  -5  -8 1700.60 277.723   3
   0  -5  -8 1805.03 242.052   2
   0   5   8 1940.97 326.985   9
   0  -5  -8 1515.23 270.264   9
   0  -5  -8 1748.49 340.347   7
   0   5   9 9578.80 1042.55   5
   0  -5  -9 9534.82 769.558   4
   0  -5  -9 9449.02 542.891   2
   0  -5  -9 9600.45 710.879   3
   0   5   9 9612.55 663.206   9
   0  -5  -9 8706.13 744.397   9
   0  -5  -9 9105.44 804.298   7
   0   5  10 1370.87 487.579   5
   0  -5 -10 1079.21 277.163   4
   0  -5 -10 947.225 176.232   2
   0  -5 -10 1014.17 245.850   3
   0  -5 -10 1346.54 361.934   9
   0   5  10 958.659 235.227   9
   0  -5 -10 922.008 271.611   7
   0   5  11 7275.49 1052.83   5
   0  -5 -11 6484.19 698.214   4
   0  -5 -11 5615.51 411.231   2
   0  -5 -11 6496.31 660.899   3
   0  -5 -11 6498.63 732.711   9
   0   5  11 6233.24 618.544   9
   0  -5 -11 6313.51 737.826   7
   0  -5 -12 2873.10 474.636   4
   0   5  12 2502.17 614.752   5
   0  -5 -12 2710.79 437.817   3
   0  -5 -12 2501.47 272.661   2
   0   5  12 2617.08 407.939   9
   0  -5 -12 2968.81 510.481   7
   0  -5 -13 217.695 176.581   4
   0   5  13 286.561 60.3090   5
   0  -5 -13 99.3275 56.2817   2
   0  -5 -13 169.835 139.670   3
   0   5  13 352.351 203.546   9
   0   5  13 196.793 129.307  11
   0  -5 -13 328.461 221.218   7
   0   5  14 275.706 260.326   5
   0  -5 -14 624.249 271.848   4
   0  -5 -14 451.092 198.200   3
   0   5  14 475.695 179.998   9
   0   5  14 813.150 229.366  11
   0  -5 -14 701.681 300.396   7
   0   5  15 546.600 320.705   5
   0  -5 -15 443.498 217.788   4
   0  -5 -15 382.319 173.835   3
   0   5  15 42.2289 136.507   9
   0   5  15 483.843 178.489  11
   0  -5 -15 623.954 286.254   7
   0  -5 -16 2395.31 497.364   4
   0   5  16 1996.78 535.569   5
   0  -5 -16 2519.86 502.138   3
   0  -5 -16 2381.90 244.713  10
   0   5  16 2577.61 363.054  11
   0  -5 -16 2570.34 551.347   7
   0  -5 -16 2603.30 718.499   8
   0   5  17-536.733 490.157   5
   0  -5 -17-22.8795 60.3744   4
   0  -5 -17-91.7776 116.475   3
   0   5  17-307.475 220.721  11
   0   5  17 828.210 332.981   9
   0  -5 -17 37.9273 92.7250   7
   0  -5 -17 568.995 440.044   8
   0   5  18-200.980 355.497   5
   0  -5 -18-45.2170 136.697   4
   0  -5 -18 161.246 95.8215   3
   0   5  18 530.530 185.663  11
   0  -5 -18 581.941 428.622   8
   0  -5 -18 57.8741 75.0310   7
   0   5  19-290.439 396.529   5
   0  -5 -19-3.61291 69.2660   4
   0  -5 -19 22.4508 69.6655   3
   0   5  19 192.190 156.386  11
   0  -5 -19 311.458 343.868   8
   0  -5 -19-55.3401 185.686   7
   0  -5 -20 1410.77 452.494   4
   0  -5 -20 1474.54 478.093   3
   0   5  20 2175.17 478.974   9
   0   5  20 1434.22 281.802  11
   0  -5 -20 1981.50 734.725   8
   0  -5 -20 1817.34 542.553   7
   0  -5 -21 84.0002 113.569   4
   0  -5 -21 475.445 295.962   3
   0   5  21 451.272 273.514   9
   0  -5 -21 96.1618 166.986   7
   0  -5 -21 371.359 330.032   8
   0  -5 -22 348.392 260.898   4
   0  -5 -22 501.777 343.306   3
   0   5  22 406.910 182.705   9
   0  -5 -22 399.597 304.358   8
   0  -5 -22 651.043 393.356   7
   0   5  23 3338.95 1154.66   6
   0  -5 -23 1479.98 500.202   3
   0   5  23 1071.47 334.870   9
   0  -5 -23 1445.56 669.941   8
   0  -5 -23 1924.71 646.698   7
   0  -5 -24 98.6474 185.337   3
   0   5  24-497.371 335.340   9
   0  -5 -24 378.656 305.333   7
   0  -5 -24-149.478 271.767   8
   0  -5 -25 1579.96 573.554   3
   0   5  25 578.209 181.015   9
   0  -5 -25 1694.71 623.133   7
   0  -5 -25 1110.46 626.827   8
   0  -5 -26 245.823 234.241   3
   0   5  26-268.511 324.241   9
   0  -5 -26-58.0303 169.284   8
   0  -5 -26 275.408 291.960   7
   0  -5 -27 584.594 370.367   3
   0   5  27 19.4560 242.531   9
   0  -5 -27 280.925 187.515   8
   0  -5 -27 784.304 471.981   7
   0  -5 -28 247.696 241.436   3
   0   5  28 867.202 693.565   6
   0  -5 -28 652.580 616.643   8
   0  -5 -28 327.676 339.359   7
   0  -5 -29 341.012 322.034   3
   0   5  29 388.298 418.076   6
   0  -5 -29 478.557 362.790   7
   0  -5 -29 737.596 641.562   8
   0  -5 -30 1113.86 554.004   3
   0   5  30 445.081 438.631   6
   0  -5 -30 962.381 528.442   7
   0  -5 -30 1162.87 818.059   8
   0   6 -27 389.989 463.669   8
   0   6 -26 236.587 264.124   3
   0  -6  26-206.489 424.726   6
   0   6 -26 450.307 575.637   8
   0  -6  25-728.374 685.514   6
   0   6 -25 169.996 308.911   3
   0  -6  25-339.134 420.510   9
   0   6 -25 40.4459 168.571   7
   0   6 -25 94.6801 29.9947   8
   0  -6  24-504.593 630.287   6
   0   6 -24 191.019 201.462   3
   0  -6  24-255.431 337.728   9
   0   6 -24 1.27144 146.386   7
   0   6 -24 660.063 575.405   8
   0  -6  23-158.741 365.157   6
   0   6 -23 282.603 215.478   3
   0  -6  23-118.282 361.690   9
   0   6 -23 155.317 265.179   8
   0   6 -23 260.131 295.922   7
   0  -6  22-24.1657 97.5048   2
   0   6 -22-22.3524 59.5942   3
   0  -6  22-134.360 243.178   9
   0   6 -22 80.7161 164.077   7
   0   6 -22-3.09818 173.744   8
   0  -6  21-480.294 451.004   6
   0  -6  21-259.453 297.358   2
   0   6 -21-23.0821 98.0670   3
   0  -6  21-4.62076 194.223   9
   0   6 -21-51.6706 124.958   8
   0   6 -21 238.342 208.927   7
   0  -6  20-346.511 450.694   6
   0   6 -20-98.1242 184.947   3
   0  -6  20-219.829 308.539   2
   0  -6  20-353.113 370.284   9
   0   6 -20 104.542 225.876   8
   0   6 -20-13.3275 169.377   7
   0  -6  19-153.109 137.347   6
   0   6 -19-102.877 164.996   3
   0  -6  19-195.629 283.357   9
   0   6 -19 21.4810 47.1231   7
   0   6 -19 48.4280 143.004   8
   0  -6  18-157.355 222.046   6
   0  -6  18 118.707 192.520   2
   0   6 -18 7.04071 49.1722   3
   0  -6  18-153.702 211.636   9
   0   6 -18 136.592 105.752   7
   0   6 -18 111.889 203.719   8
   0  -6  17 358.760 359.148   6
   0   6 -17 283.923 250.453   3
   0  -6  17 661.307 333.067   2
   0  -6  17 298.272 201.600   9
   0   6 -17 82.5876 95.2903   8
   0   6 -17 350.095 253.180   7
   0  -6  16 3089.01 840.296   6
   0   6 -16 2910.52 657.366   3
   0  -6  16 3149.12 700.817   2
   0  -6  16 2921.78 719.253   9
   0   6 -16 2687.26 881.047   8
   0   6 -16 3508.10 795.357   7
   0  -6  15 279.491 222.887   6
   0  -6  15 129.175 71.6949   2
   0   6 -15 38.4654 43.3705   3
   0  -6  15 122.052 44.9802   9
   0   6 -15 225.338 193.617   7
   0   6 -15 203.917 192.069   8
   0  -6  14 863.365 422.363   6
   0   6 -14 1126.35 366.219   3
   0  -6  14 1240.65 381.697   2
   0  -6  14 1342.89 261.848  10
   0  -6  14 1197.06 347.955   9
   0   6 -14 1248.25 545.529   8
   0   6 -14 1359.44 458.419   7
   0  -6  13 234.016 181.371   6
   0   6 -13 257.264 132.137   3
   0  -6  13 213.033 167.623   2
   0  -6  13 25.1057 196.337   9
   0   6 -13 95.1109 154.845   8
   0   6 -13 350.262 248.400   7
   0  -6  12 1948.15 578.627   6
   0  -6  12 1791.48 455.605   2
   0   6 -12 1832.49 431.850   3
   0   6 -12 1911.58 507.081   7
   0   6 -12 1694.03 613.682   8
   0  -6  11 156.504 257.608   6
   0   6 -11 73.4417 18.9753   3
   0  -6  11-192.073 215.793   2
   0  -6  11-238.194 281.994   9
   0   6 -11 68.7240 126.406   8
   0   6 -11 136.563 76.8801   7
   0  -6  10 4571.27 822.206   6
   0   6 -10 3902.27 594.838   3
   0  -6  10 4185.71 650.341   2
   0  -6  10 2959.05 575.472   9
   0   6 -10 4016.70 683.750   7
   0   6 -10 3931.76 899.386   8
   0  -6   9 3328.77 693.580   6
   0   6  -9 3308.87 522.750   3
   0  -6   9 3451.60 590.252   2
   0  -6   9 2624.22 507.596   9
   0   6  -9 3487.02 623.960   7
   0   6  -9 3090.48 755.466   8
   0  -6   8 5018.42 771.404   6
   0   6  -8 4552.85 591.128   3
   0  -6   8 3873.15 595.239   9
   0   6  -8 5099.02 717.181   7
   0   6  -8 4611.36 883.681   8
   0  -6   7 3006.53 567.821   6
   0   6  -7 3625.97 498.018   3
   0  -6   7 2992.27 499.370   9
   0   6  -7 3731.23 781.625   8
   0   6  -7 3669.42 594.873   7
   0  -6   6 5611.12 727.734   6
   0   6  -6 5489.85 583.899   3
   0  -6   6 5303.82 649.725   9
   0   6  -6 5639.91 706.454   7
   0   6  -6 5451.35 880.952   8
   0  -6   5 3467.71 514.191   6
   0   6  -5 4142.81 489.777   3
   0  -6   5 4247.30 440.113   3
   0  -6   5 3635.42 519.955   9
   0   6  -5 4306.24 742.033   8
   0   6  -5 4158.55 587.523   7
   0  -6   4 2305.71 388.470   6
   0   6  -4 2752.72 374.950   3
   0  -6   4 2808.56 339.809   3
   0  -6   4 2653.29 420.586   9
   0   6  -4 2747.70 553.331   8
   0   6  -4 2752.69 458.550   7
   0  -6   3 193.551 86.6388   6
   0  -6   3 310.585 122.778   3
   0  -6   3 166.306 109.405   9
   0   6  -3 241.712 163.354   8
   0  -6   2 146.345 110.732   6
   0  -6   2 126.981 71.1936   3
   0  -6   2 20.1134 32.0366   9
   0   6  -2 23.2394 46.1720   9
   0  -6   2 14.1571 55.1850   8
   0   6  -2 8.46042 64.0765   8
   0   6  -1 97.0524 52.0897   5
   0   6  -1 365.366 156.865   6
   0  -6   1 106.205 66.1639   6
   0  -6   1 146.409 61.9835   3
   0   6  -1 25.1202 61.6506   9
   0  -6   1 116.849 71.0969   7
   0   6  -1 240.513 142.368   8
   0  -6   1 115.108 104.962   8
   0   6   0 12289.9 775.426   5
   0   6   0 10967.6 609.789   6
   0   6   0 11299.9 709.495   9
   0   6   0 11681.8 983.901   8
   0  -6   0 11429.6 991.556   8
   0  -6   0 11736.1 583.317   6
   0  -6  -1 2142.06 316.538   5
   0  -6  -1 2378.98 310.077   4
   0   6   1 2308.35 331.302   5
   0   6   1 2308.03 240.705   6
   0   6   1 2247.67 414.722   8
   0  -6  -1 2029.39 405.810   8
   0   6   1 2442.13 310.174   9
   0  -6  -1 2266.77 227.312   6
   0  -6  -2 37840.1 1410.35   5
   0   6   2 38450.4 1430.55   5
   0   6   2 38455.5 1263.66   4
   0   6   2 37785.1 1717.69   8
   0  -6  -2 37480.6 1763.97   8
   0   6   2 38270.8 955.936   6
   0   6   3 788.874 190.112   4
   0  -6  -3 911.493 186.045   4
   0   6   3 882.373 226.869   5
   0  -6  -3 814.171 209.764   5
   0  -6  -3 790.713 136.569   3
   0   6   3 837.358 262.698   8
   0  -6  -3 881.026 271.725   8
   0   6   3 871.494 144.813   6
   0   6   4 455.792 151.362   4
   0  -6  -4 479.824 164.435   4
   0   6   4 324.247 30.5473   5
   0  -6  -4 483.019 184.619   5
   0   6   4 473.982 127.807   3
   0  -6  -4 446.886 113.556   3
   0   6   4 630.298 238.706   8
   0  -6  -4 453.083 176.303   7
   0   6   5 2834.25 316.113   3
   0  -6  -5 2736.05 289.946   3
   0  -6  -5 2941.01 462.922   5
   0  -6  -5 2882.05 376.492   4
   0   6   5 3500.68 546.443   5
   0   6   5 2646.81 367.178   4
   0  -6  -5 2905.77 400.249   7
   0  -6  -6 9494.48 717.813   4
   0   6   6 9616.23 905.661   5
   0  -6  -6 8823.62 851.694   5
   0   6   6 9160.99 610.841   3
   0  -6  -6 9519.30 595.657   3
   0   6   6 8845.82 625.831   9
   0  -6  -6 9302.80 763.164   7
   0  -6  -7 807.288 205.716   4
   0   6   7 838.141 187.528   3
   0  -6  -7 899.285 190.953   3
   0   6   7 1185.62 258.814   9
   0  -6  -7 839.103 226.529   7
   0   6   8 5172.51 684.588   5
   0  -6  -8 5523.44 588.911   4
   0  -6  -8 5664.51 516.307   3
   0   6   8 5197.87 457.195   9
   0  -6  -8 5679.85 619.602   7
   0  -6  -9 14362.3 1007.38   4
   0   6   9 15674.6 1338.76   5
   0  -6  -9 14667.5 898.331   3
   0  -6  -9 14431.6 783.802   2
   0   6   9 15240.8 881.701   9
   0  -6  -9 13763.2 950.167   9
   0  -6  -9 14032.6 1034.87   7
   0   6  10 17493.1 1467.20   5
   0  -6 -10 18647.8 1154.94   4
   0  -6 -10 18243.9 1031.64   3
   0  -6 -10 17757.2 805.093   2
   0   6  10 18080.9 942.362   9
   0  -6 -10 17353.2 1126.50   9
   0  -6 -10 18474.5 1205.47   7
   0  -6 -11 12183.0 966.654   4
   0   6  11 12690.3 1347.80   5
   0  -6 -11 10610.4 611.951   2
   0  -6 -11 11850.8 891.910   3
   0   6  11 11244.6 791.135   9
   0  -6 -11 11132.5 943.539   9
   0  -6 -11 12094.7 1012.68   7
   0  -6 -12 5359.95 677.082   4
   0   6  12 5754.37 994.186   5
   0  -6 -12 5106.78 610.291   3
   0  -6 -12 4535.70 384.479   2
   0  -6 -12 5091.20 695.251   9
   0   6  12 4984.52 570.705   9
   0  -6 -12 4851.17 694.433   7
   0   6  13 7193.73 1056.66   5
   0  -6 -13 7110.37 790.299   4
   0  -6 -13 6100.59 434.426   2
   0  -6 -13 6939.81 734.230   3
   0   6  13 6917.88 663.298   9
   0  -6 -13 7656.47 868.273   7
   0   6  14 5053.85 989.262   5
   0  -6 -14 4904.50 712.617   4
   0  -6 -14 4339.81 364.535   2
   0  -6 -14 4356.21 626.224   3
   0   6  14 5153.02 531.459  11
   0   6  14 4822.87 614.996   9
   0  -6 -14 5272.36 761.791   7
   0  -6 -15 2661.80 524.378   4
   0   6  15 1971.47 599.062   5
   0  -6 -15 2561.30 474.932   3
   0   6  15 2420.43 414.695   9
   0   6  15 2991.18 426.963  11
   0  -6 -15 3028.81 585.357   7
   0   6  16 2618.83 746.968   5
   0  -6 -16 2410.73 516.926   4
   0  -6 -16 2480.72 503.283   3
   0   6  16 2784.19 429.942  11
   0   6  16 2278.09 419.869   9
   0  -6 -16 2522.52 547.174   7
   0   6  17 2880.78 739.071   5
   0  -6 -17 3694.64 657.496   4
   0  -6 -17 3559.46 616.803   3
   0   6  17 3308.70 458.808  11
   0   6  17 5320.17 708.134   9
   0  -6 -17 3968.67 717.898   7
   0  -6 -18 193.100 166.937   4
   0   6  18-105.310 381.125   5
   0  -6 -18 69.9188 85.1929   3
   0   6  18-125.504 182.558  11
   0  -6 -18 12.9047 52.3329  10
   0  -6 -18 166.930 67.7203  10
   0  -6 -18 153.969 171.939   7
   0  -6 -18 542.703 418.321   8
   0   6  19-476.695 537.467   5
   0  -6 -19 184.114 167.192   4
   0  -6 -19 102.114 76.6027   3
   0   6  19 947.126 311.520   9
   0   6  19-309.702 233.236  11
   0  -6 -19 355.434 326.312   8
   0  -6 -19 35.2219 107.756   7
   0  -6 -20 458.157 261.761   4
   0   6  20-74.8486 234.984   5
   0  -6 -20 162.997 111.034   3
   0   6  20 769.472 294.603   9
   0   6  20 766.565 246.814  11
   0  -6 -20 57.2405 147.544   7
   0  -6 -20 706.595 398.190   8
   0  -6 -21 4082.90 808.971   4
   0   6  21 3081.56 920.630   5
   0  -6 -21 3791.94 753.355   3
   0   6  21 4228.50 535.350  11
   0   6  21 3977.30 642.003   9
   0  -6 -21 3723.07 813.337   7
   0  -6 -21 4949.86 1143.77   8
   0  -6 -22-66.5498 137.617   4
   0  -6 -22 201.412 207.360   3
   0   6  22 189.386 141.074   9
   0  -6 -22-54.3040 157.869   7
   0  -6 -22 98.0982 257.683   8
   0  -6 -23 228.191 204.577   4
   0  -6 -23 174.402 132.839   3
   0   6  23-78.9087 212.959   9
   0  -6 -23 289.988 285.685   8
   0  -6 -23 628.160 404.345   7
   0  -6 -24 1144.36 455.393   4
   0  -6 -24 1241.19 474.922   3
   0   6  24 934.466 309.255   9
   0  -6 -24 1463.33 685.002   8
   0  -6 -24 1555.77 603.148   7
   0  -6 -25 353.381 281.256   3
   0   6  25-120.977 254.854   9
   0  -6 -25 665.037 413.688   7
   0  -6 -25-159.820 312.593   8
   0   6  26 3446.61 1184.02   6
   0  -6 -26 1718.51 614.555   3
   0   6  26 1060.89 316.833   9
   0  -6 -26 1882.09 673.221   7
   0  -6 -26 1521.60 751.124   8
   0  -6 -27 95.2885 207.967   3
   0  -6 -27 26.4715 66.7402   8
   0  -6 -27 310.481 314.313   7
   0  -6 -28 21.2046 158.731   3
   0   6  28 918.716 716.993   6
   0  -6 -28-63.2539 395.793   8
   0  -6 -28 206.472 263.265   7
   0  -6 -29 63.6368 125.015   3
   0  -6 -29-288.206 455.378   8
   0  -6 -29 526.149 414.487   7
   0  -6 -30 635.639 402.862   3
   0   6  30 1319.60 895.909   6
   0  -6 -30 703.820 488.007   7
   0  -6 -30 1157.94 857.750   8
   0   7 -26 29.5908 82.8727   3
   0   7 -26 78.1525 216.368   8
   0   7 -25-84.1661 209.267   3
   0  -7  25-827.093 639.370   6
   0   7 -25-166.403 246.065   7
   0   7 -25-157.670 144.163   8
   0  -7  24-120.169 453.335   6
   0   7 -24 42.8345 161.538   3
   0  -7  24-395.972 491.536   9
   0   7 -24 90.0742 103.617   7
   0   7 -24 115.133 228.901   8
   0  -7  23-814.842 669.508   6
   0   7 -23 86.6004 167.895   3
   0  -7  23-247.832 459.051   9
   0   7 -23 189.444 213.494   7
   0   7 -23 187.290 249.969   8
   0  -7  22-694.437 588.924   6
   0   7 -22-5.72221 80.4237   3
   0  -7  22 86.1404 119.147   2
   0  -7  22-229.940 423.812   9
   0   7 -22-181.479 302.995   8
   0   7 -22 163.712 179.170   7
   0  -7  21-599.218 549.458   6
   0   7 -21 61.0591 54.8713   3
   0  -7  21 33.6883 256.285   2
   0  -7  21-166.557 349.223   9
   0   7 -21 436.396 366.206   7
   0   7 -21 92.3912 240.487   8
   0  -7  20 5.06462 255.238   6
   0  -7  20 269.557 203.449   2
   0   7 -20 556.033 306.748   3
   0  -7  20 177.898 150.904   9
   0   7 -20 821.309 609.746   8
   0   7 -20 578.477 375.161   7
   0  -7  19-325.448 400.936   6
   0   7 -19-26.1197 114.602   3
   0  -7  19 216.478 246.849   2
   0  -7  19-215.845 409.596   9
   0   7 -19 145.358 84.5827   7
   0   7 -19-14.2028 186.441   8
   0  -7  18 138.003 151.461   6
   0   7 -18 204.086 131.659   3
   0  -7  18 478.291 310.444   2
   0  -7  18-92.7379 271.089   9
   0   7 -18 188.228 128.398   7
   0   7 -18 463.725 414.625   8
   0  -7  17-28.3404 131.330   6
   0   7 -17 31.8666 112.025   3
   0  -7  17 256.463 227.279   2
   0  -7  17-82.8796 201.744   9
   0   7 -17 454.559 356.164   7
   0   7 -17 297.922 280.486   8
   0  -7  16 12.6612 179.964   6
   0   7 -16 347.319 201.438   3
   0  -7  16 667.791 321.200   2
   0  -7  16 239.867 189.233   9
   0   7 -16 309.504 186.631   7
   0   7 -16 476.348 339.648   8
   0  -7  15 4.70927 95.5416   6
   0  -7  15 262.072 139.581   2
   0   7 -15 208.886 152.014   3
   0  -7  15 143.504 151.845   9
   0   7 -15 505.359 268.847   7
   0   7 -15 380.578 332.848   8
   0  -7  14 181.435 167.799   6
   0  -7  14 215.521 187.460   2
   0   7 -14 342.229 192.349   3
   0  -7  14 313.605 117.378  10
   0  -7  14 348.619 73.5005   9
   0   7 -14 446.467 254.186   7
   0   7 -14 407.542 296.449   8
   0  -7  13 417.972 293.459   6
   0  -7  13 888.616 319.109   2
   0   7 -13 837.615 303.060   3
   0  -7  13 635.435 294.768   9
   0   7 -13 738.944 347.257   7
   0   7 -13 719.075 425.333   8
   0  -7  12 88.0994 111.832   6
   0  -7  12 189.075 114.582   2
   0   7 -12 505.101 224.223   3
   0  -7  12 285.767 143.933   9
   0   7 -12 260.419 192.902   8
   0   7 -12 278.782 175.685   7
   0  -7  11 2455.79 642.444   6
   0   7 -11 2148.81 472.749   3
   0  -7  11 2313.09 522.233   2
   0  -7  11 2093.25 500.238   9
   0   7 -11 2427.22 575.088   7
   0   7 -11 2246.41 710.000   8
   0  -7  10 474.223 256.936   6
   0   7 -10 382.607 174.594   3
   0  -7  10 171.011 134.605   2
   0  -7  10 513.622 232.587   9
   0   7 -10 291.890 226.521   8
   0   7 -10 349.949 202.632   7
   0  -7   9 2970.52 623.706   6
   0   7  -9 3313.22 545.646   3
   0  -7   9 3160.26 610.350   9
   0   7  -9 3229.73 636.341   7
   0   7  -9 3046.37 770.740   8
   0  -7   8-86.2093 143.065   6
   0   7  -8 165.177 106.627   3
   0  -7   8-44.8318 106.150   9
   0   7  -8 179.304 246.667   8
   0   7  -8 293.906 202.539   7
   0  -7   7 5543.10 785.855   6
   0   7  -7 6402.23 701.730   3
   0  -7   7 6013.53 781.849   9
   0   7  -7 6502.04 837.457   7
   0   7  -7 6385.60 1040.10   8
   0  -7   6 4447.47 649.296   6
   0   7  -6 4899.12 586.327   3
   0  -7   6 4551.96 661.052   9
   0   7  -6 5252.46 745.998   7
   0   7  -6 5159.50 896.527   8
   0  -7   5 2261.23 420.325   6
   0  -7   5 2468.89 345.282   3
   0   7  -5 2453.18 391.681   3
   0  -7   5 2036.97 413.074   9
   0   7  -5 2368.19 463.779   7
   0   7  -5 2625.45 598.419   8
   0  -7   4 7617.99 741.465   6
   0  -7   4 8136.41 590.470   3
   0  -7   4 7588.23 782.730   9
   0   7  -4 8126.95 850.555   7
   0   7  -4 8309.63 1040.37   8
   0  -7   3 6153.73 628.566   6
   0  -7   3 6178.79 485.844   3
   0  -7   3 5757.00 659.369   9
   0   7  -3 6378.96 882.060   8
   0  -7   2 39002.0 1423.05   6
   0  -7   2 38593.4 1171.93   3
   0  -7   2 38139.8 1590.90   9
   0   7  -2 39989.8 2101.84   8
   0   7  -1 7114.72 657.792   5
   0   7  -1 6922.33 602.063   6
   0  -7   1 6791.01 484.194   3
   0   7  -1 6932.88 856.614   8
   0  -7   1 7502.96 560.182   6
   0   7   0 29333.9 1302.07   5
   0   7   0 27480.6 1056.74   6
   0   7   0 29410.0 1660.15   8
   0   7   0 28190.4 1218.66   9
   0  -7   0 28224.8 977.462   6
   0  -7   0 28223.3 1702.22   8
   0  -7  -1 13669.0 804.524   4
   0  -7  -1 13022.3 854.754   5
   0   7   1 14106.1 915.469   5
   0   7   1 13100.3 664.922   6
   0   7   1 14094.7 840.878   9
   0   7   1 13762.8 1134.48   8
   0  -7  -1 13847.4 1175.48   8
   0  -7  -1 13502.7 624.315   6
   0   7   2 8410.03 704.335   5
   0  -7  -2 8075.88 691.337   5
   0  -7  -2 8374.02 619.921   4
   0  -7  -2 8119.33 884.484   8
   0   7   2 8165.86 608.820   9
   0   7   2 8338.17 861.164   8
   0   7   2 7864.42 461.949   6
   0   7   3 39780.6 1598.23   5
   0   7   3 37588.1 1398.53   4
   0  -7  -3 38156.5 1359.82   4
   0  -7  -3 38245.3 1571.14   5
   0  -7  -3 37350.4 1007.91   3
   0   7   3 38826.3 1874.55   8
   0   7   3 38199.8 1032.93   6
   0   7   4 6844.89 683.025   5
   0  -7  -4 7273.84 704.711   5
   0  -7  -4 7131.73 593.741   4
   0   7   4 6960.91 606.228   4
   0  -7  -4 6281.10 269.170   1
   0  -7  -4 6692.85 444.516   3
   0   7   4 6827.74 799.473   8
   0   7   4 6863.12 451.643   6
   0   7   5 10567.3 778.615   4
   0  -7  -5 10815.8 924.918   5
   0   7   5 11042.7 946.803   5
   0  -7  -5 11051.0 774.099   4
   0  -7  -5 11435.2 626.501   3
   0   7   5 10366.4 632.480   3
   0   7   5 11215.4 1046.47   8
   0  -7  -5 10138.4 821.628   7
   0   7   6 2741.24 349.737   3
   0  -7  -6 2877.57 339.045   3
   0   7   6 3169.37 584.022   5
   0  -7  -6 2858.87 411.916   4
   0  -7  -6 2818.37 514.173   5
   0  -7  -6 2806.02 446.044   7
   0  -7  -7 802.111 238.302   4
   0   7   7 1599.13 479.763   5
   0   7   7 698.591 195.056   3
   0  -7  -7 837.525 193.508   3
   0   7   7 451.332 127.828   9
   0  -7  -7 680.835 244.237   7
   0   7   8 34455.8 1895.82   5
   0  -7  -8 33269.9 1496.95   4
   0  -7  -8 32600.8 1273.35   3
   0   7   8 31577.7 1275.60   9
   0  -7  -8 32378.3 1589.98   7
   0  -7  -9 3528.89 494.171   4
   0   7   9 3157.14 547.994   5
   0  -7  -9 3048.31 400.552   3
   0   7   9 2823.50 346.564   9
   0  -7  -9 3652.43 526.015   7
   0  -7 -10 20169.7 1257.88   4
   0   7  10 20918.5 1701.60   5
   0  -7 -10 19996.9 1102.69   3
   0  -7 -10 20004.7 995.314   2
   0   7  10 20046.0 1078.36   9
   0  -7 -10 20182.6 1318.44   7
   0  -7 -11 2623.08 465.063   4
   0   7  11 2919.71 696.632   5
   0  -7 -11 2325.55 323.161   2
   0  -7 -11 2406.46 408.288   3
   0   7  11 2962.89 443.151   9
   0  -7 -11 2559.06 471.691   7
   0  -7 -12 9426.92 897.729   4
   0   7  12 9141.89 1188.21   5
   0  -7 -12 8303.04 564.673   2
   0  -7 -12 8881.81 803.758   3
   0   7  12 8187.10 679.759   9
   0  -7 -12 7962.02 821.893   9
   0  -7 -12 9387.17 929.089   7
   0  -7 -13 3926.34 647.534   4
   0   7  13 4436.08 1028.23   5
   0  -7 -13 3405.16 368.988   2
   0  -7 -13 4414.07 614.606   3
   0   7  13 4410.12 582.539   9
   0  -7 -13 3060.25 570.053   9
   0  -7 -13 3735.05 684.582   7
   0  -7 -14 2974.84 546.545   4
   0   7  14 2903.82 692.261   5
   0  -7 -14 2325.50 452.362   3
   0  -7 -14 2486.99 279.302   2
   0   7  14 3059.42 468.871   9
   0  -7 -14 3377.26 605.387   7
   0   7  15 1983.34 777.704   5
   0  -7 -15 1904.50 504.318   4
   0  -7 -15 1864.47 426.894   3
   0  -7 -15 1251.43 198.058   2
   0   7  15 2171.94 385.815  11
   0   7  15 1951.29 428.594   9
   0  -7 -15 1875.29 531.384   7
   0  -7 -16 5813.41 802.743   4
   0   7  16 5316.71 1024.60   5
   0  -7 -16 5689.69 748.931   3
   0   7  16 5127.72 623.050   9
   0  -7 -16 5763.74 853.770   7
   0   7  17 3485.91 966.842   5
   0  -7 -17 3331.59 644.934   4
   0  -7 -17 3253.83 621.071   3
   0   7  17 2993.56 531.660   9
   0  -7 -17 3235.02 684.475   7
   0  -7 -18 2198.10 538.692   4
   0   7  18 1358.29 480.297   5
   0  -7 -18 2041.86 491.098   3
   0   7  18 2900.95 534.342   9
   0  -7 -18 2446.20 599.042   7
   0   7  19 3986.83 1007.11   5
   0  -7 -19 4463.11 796.960   4
   0  -7 -19 4222.27 743.348   3
   0   7  19 5738.76 717.400   9
   0  -7 -19 3601.34 396.916  10
   0  -7 -19 4905.27 868.404   7
   0  -7 -19 5254.69 1117.41   8
   0   7  20 1236.45 607.119   5
   0  -7 -20 1768.31 516.076   4
   0  -7 -20 1497.20 463.365   3
   0   7  20 2369.29 486.177   9
   0  -7 -20 2053.97 721.834   8
   0  -7 -20 1578.75 519.819   7
   0   7  21 2098.02 727.250   5
   0  -7 -21 2259.96 612.398   4
   0  -7 -21 2662.44 627.131   3
   0   7  21 3058.58 545.903   9
   0  -7 -21 3214.43 912.932   8
   0  -7 -21 2395.60 648.272   7
   0  -7 -22 688.468 327.794   4
   0   7  22 509.327 200.342   5
   0  -7 -22 784.415 360.690   3
   0   7  22 798.627 295.501   9
   0  -7 -22 1339.62 649.661   8
   0  -7 -22 571.652 310.597   7
   0  -7 -23 348.924 206.310   4
   0  -7 -23 725.003 359.963   3
   0   7  23 372.982 183.193   9
   0  -7 -23 431.078 272.985   7
   0  -7 -23 354.255 280.475   8
   0  -7 -24-30.1619 103.748   4
   0  -7 -24 160.574 232.296   3
   0   7  24 35.4900 77.1167   9
   0  -7 -24 151.524 236.936   7
   0  -7 -24 189.125 260.555   8
   0  -7 -25 188.803 221.682   4
   0  -7 -25-3.19018 91.3184   3
   0   7  25-295.666 266.483   9
   0  -7 -25 16.4919 60.8026   8
   0  -7 -25 311.467 325.346   7
   0  -7 -26 225.703 197.745   3
   0   7  26-32.0512 221.937   9
   0  -7 -26 131.233 220.400   7
   0  -7 -26 38.3340 70.8753   8
   0  -7 -27 163.014 185.400   3
   0  -7 -27-79.6879 118.049   8
   0  -7 -27 197.465 299.251   7
   0  -7 -28 114.870 290.490   3
   0  -7 -28-102.159 295.655   8
   0  -7 -28 233.248 281.201   7
   0  -7 -29 25.0962 69.7022   3
   0  -7 -29-64.8013 266.920   8
   0  -7 -29 158.569 223.345   7
   0  -7 -30-38.4540 114.104   3
   0   7  30 419.780 516.639   6
   0  -7 -30-615.440 676.709   8
   0  -7 -30 262.201 301.939   7
   0   8 -25 21.6113 97.2192   3
   0  -8  25 145.591 221.382   6
   0   8 -25-94.1061 316.145   8
   0   8 -24-16.4124 157.676   3
   0  -8  24-736.800 605.058   6
   0   8 -24-249.360 325.571   7
   0   8 -24-308.132 461.434   8
   0   8 -23 94.1052 90.5740   3
   0   8 -23 143.533 109.440   8
   0   8 -23-83.0242 187.513   7
   0  -8  22-176.184 217.846   2
   0   8 -22-103.635 152.901   3
   0  -8  22-485.516 505.876   9
   0   8 -22 224.731 232.786   7
   0   8 -22-134.469 155.211   8
   0  -8  21-738.848 629.347   6
   0   8 -21 34.8057 74.4565   3
   0  -8  21-666.753 464.989   2
   0  -8  21-492.821 489.515   9
   0   8 -21 100.768 298.889   8
   0   8 -21-66.6911 35.4100   7
   0   8 -20 42.9574 122.053   3
   0  -8  20 377.580 235.500   2
   0   8 -20 67.1964 243.974   8
   0   8 -20 43.5740 19.7288   7
   0  -8  19-478.060 470.609   6
   0   8 -19 123.160 38.0201   3
   0  -8  19 299.770 326.220   2
   0  -8  19-129.432 311.163   9
   0   8 -19-17.4019 140.790   8
   0   8 -19 107.367 95.8658   7
   0  -8  18-285.330 327.958   6
   0   8 -18-111.739 159.546   3
   0  -8  18 84.8075 116.788   2
   0  -8  18-159.256 277.066   9
   0   8 -18-39.3738 264.938   8
   0   8 -18-133.379 211.386   7
   0  -8  17-410.480 399.386   6
   0  -8  17 22.6581 65.3540   2
   0   8 -17 90.4206 129.157   3
   0  -8  17-210.562 278.876   9
   0   8 -17 11.7994 195.591   8
   0   8 -17-77.8464 171.728   7
   0  -8  16-310.891 359.252   6
   0  -8  16-77.4428 135.362   2
   0   8 -16 91.8315 78.5103   3
   0  -8  16-61.4176 226.463   9
   0   8 -16 187.797 163.954   7
   0   8 -16-74.2898 245.508   8
   0  -8  15-135.163 325.923   6
   0   8 -15 88.0290 102.309   3
   0  -8  15 152.981 197.849   2
   0  -8  15-105.735 223.235   9
   0   8 -15 137.926 116.575   8
   0   8 -15-69.1559 164.660   7
   0  -8  14-56.8926 246.039   6
   0   8 -14 160.967 142.666   3
   0  -8  14 82.9521 69.4434   2
   0  -8  14-110.858 285.953   9
   0   8 -14-3.06392 243.932   8
   0   8 -14 169.920 88.0017   7
   0  -8  13-141.776 258.919   6
   0   8 -13 1.20320 75.3714   3
   0  -8  13 15.2100 20.5249   2
   0  -8  13-110.754 248.486   9
   0   8 -13 47.6716 42.4769   8
   0   8 -13 62.3921 41.5425   7
   0  -8  12 1724.95 518.034   6
   0  -8  12 2134.65 538.730   2
   0   8 -12 2135.12 506.571   3
   0  -8  12 1753.37 500.259   9
   0   8 -12 2101.38 577.558   7
   0   8 -12 2081.23 719.930   8
   0  -8  11-118.696 251.424   6
   0   8 -11 204.018 143.560   3
   0  -8  11 130.932 94.1668   2
   0  -8  11-87.2411 236.665   9
   0   8 -11-14.0183 131.912   7
   0   8 -11 176.940 235.525   8
   0  -8  10 4707.34 836.403   6
   0  -8  10 5679.56 839.455   2
   0   8 -10 5417.46 752.933   3
   0  -8  10 4785.82 800.491   9
   0   8 -10 5623.11 1119.56   8
   0   8 -10 5275.11 885.129   7
   0  -8   9-244.111 259.875   6
   0   8  -9 126.706 44.7721   3
   0  -8   9-77.0288 165.898   9
   0   8  -9-92.9534 192.146   8
   0   8  -9-45.2646 141.622   7
   0  -8   8 11376.2 1208.92   6
   0   8  -8 12275.6 1050.28   3
   0  -8   8 10965.3 1167.40   9
   0   8  -8 11888.5 1510.08   8
   0   8  -8 12532.9 1286.35   7
   0  -8   7 3391.00 583.510   6
   0   8  -7 4469.31 613.454   3
   0  -8   7 4269.84 678.267   9
   0   8  -7 4700.39 935.470   8
   0   8  -7 4330.57 743.650   7
   0  -8   6 952.456 270.301   6
   0   8  -6 1242.95 304.194   3
   0  -8   6 1317.60 353.481   9
   0   8  -6 1580.15 491.362   8
   0   8  -6 1495.98 412.193   7
   0  -8   5 5598.61 702.141   6
   0  -8   5 5659.69 740.629   9
   0   8  -5 6329.55 982.755   8
   0  -8   4 3376.61 514.126   6
   0  -8   4 3635.37 408.083   3
   0  -8   4 3264.52 534.588   9
   0   8  -4 3509.29 711.586   8
   0  -8   3 5177.71 588.328   6
   0  -8   3 5633.16 486.467   3
   0  -8   3 5232.33 656.289   9
   0   8  -3 5482.44 864.363   8
   0   8  -2 5751.41 627.974   5
   0  -8   2 5641.00 555.251   6
   0  -8   2 5464.65 453.425   3
   0   8  -2 5876.17 840.998   8
   0   8  -1 1428.97 323.349   6
   0   8  -1 1183.22 303.072   5
   0  -8   1 1111.14 208.808   3
   0   8  -1 1447.91 433.048   8
   0  -8   1 1168.22 248.521   6
   0   8   0 1083.09 213.167   6
   0   8   0 1557.15 355.802   5
   0  -8   0 1171.59 211.585   3
   0  -8   0 1574.34 320.890   4
   0   8   0 1536.93 443.198   8
   0  -8   0 1484.99 248.995   6
   0   8   1 86.4441 4.28218   6
   0   8   1 1.07507 92.2722   5
   0  -8  -1 113.874 84.4930   4
   0   8   1 188.152 148.301   8
   0   8   1-34.7812 100.881   9
   0  -8  -1 76.8196 41.7077   6
   0  -8  -2 6955.02 681.194   5
   0   8   2 7012.40 482.464   6
   0  -8  -2 7500.77 635.967   4
   0   8   2 7721.53 727.718   5
   0   8   2 7828.08 908.819   8
   0   8   2 7142.50 621.532   9
   0  -8  -3 176.104 113.578   5
   0  -8  -3 308.813 171.976   4
   0   8   3 219.531 168.300   5
   0  -8  -3 210.714 82.0279   3
   0   8   3 155.723 141.369   8
   0   8   3 156.233 86.0809   9
   0   8   3 133.318 60.3280   6
   0  -8  -4 16331.9 948.984   4
   0  -8  -4 16310.4 1120.50   5
   0   8   4 16963.6 1153.31   5
   0  -8  -4 16838.1 731.015   3
   0   8   4 17466.6 1348.33   8
   0   8   4 16322.1 725.855   6
   0   8   5 922.315 296.278   5
   0  -8  -5 958.857 319.631   5
   0  -8  -5 845.781 261.347   4
   0  -8  -5 602.638 103.419   1
   0  -8  -5 999.578 220.001   3
   0   8   5 1573.69 448.340   8
   0  -8  -5 1031.50 330.578   7
   0  -8  -6 43035.2 1296.97   3
   0   8   6 40392.7 1351.51   3
   0   8   6 42192.8 2016.58   5
   0  -8  -6 42508.5 1637.64   4
   0  -8  -6 41343.1 1765.42   7
   0   8   7 1453.64 281.402   3
   0  -8  -7 1655.66 279.366   3
   0  -8  -7 1720.63 357.752   4
   0   8   7 2378.38 578.498   5
   0  -8  -7 1570.51 361.523   7
   0  -8  -8 27898.1 1405.66   4
   0   8   8 26625.0 1686.77   5
   0  -8  -8 26494.9 1149.50   3
   0   8   8 24126.7 1189.92   9
   0  -8  -8 25912.2 1461.37   7
   0   8   9 13677.5 1265.03   5
   0  -8  -9 13580.2 1025.47   4
   0  -8  -9 13429.5 861.432   3
   0   8   9 13203.9 863.184   9
   0  -8  -9 12823.5 1044.33   7
   0   8  10 32561.1 2049.43   5
   0  -8 -10 35502.0 1686.34   4
   0  -8 -10 33280.2 1420.34   3
   0   8  10 32788.4 1363.19   9
   0  -8 -10 35297.5 1762.79   7
   0  -8 -11 38680.3 1862.83   4
   0   8  11 41333.5 2471.80   5
   0  -8 -11 38297.1 1462.11   2
   0  -8 -11 39776.9 1627.48   3
   0   8  11 38220.3 1527.28   9
   0  -8 -11 39502.6 1995.22   7
   0  -8 -12 1094.13 398.141   4
   0   8  12 1578.34 644.194   5
   0  -8 -12 1074.00 267.415   2
   0  -8 -12 1214.23 358.233   3
   0   8  12 1815.05 417.901   9
   0  -8 -12 998.381 410.241   7
   0  -8 -13 36013.5 1860.75   4
   0   8  13 29877.6 2274.35   5
   0  -8 -13 33671.9 1640.15   3
   0  -8 -13 30587.0 1161.59   2
   0   8  13 32742.5 1415.80   9
   0  -8 -13 37328.0 2003.83   7
   0   8  14 151.935 93.4231   5
   0  -8 -14 238.257 200.240   4
   0  -8 -14 134.714 119.423   3
   0  -8 -14 44.3253 24.7796   2
   0   8  14 116.952 116.011   9
   0  -8 -14-7.11813 97.4162   7
   0   8  15 13657.7 1602.53   5
   0  -8 -15 13313.4 1212.29   4
   0  -8 -15 12989.6 655.325   2
   0  -8 -15 14942.1 1172.20   3
   0   8  15 13656.9 989.139   9
   0  -8 -15 15315.2 1353.01   7
   0   8  16 1894.77 662.677   5
   0  -8 -16 2203.37 499.115   4
   0  -8 -16 2142.93 462.128   3
   0  -8 -16 1598.66 213.392   2
   0   8  16 2151.66 428.175   9
   0  -8 -16 2529.32 590.730   7
   0   8  17 3686.58 927.235   5
   0  -8 -17 3571.94 663.361   4
   0  -8 -17 3773.03 641.545   3
   0   8  17 3122.07 507.158   9
   0  -8 -17 3646.33 697.607   7
   0   8  18 516.619 287.472   5
   0  -8 -18 886.678 338.314   4
   0  -8 -18 1002.49 345.097   3
   0   8  18 871.214 306.636   9
   0  -8 -18 1019.75 393.320   7
   0   8  19 3488.90 869.297   5
   0  -8 -19 4047.91 762.526   4
   0  -8 -19 4727.26 772.828   3
   0   8  19 5508.40 706.118   9
   0  -8 -19 4629.75 837.829   7
   0   8  20 5656.35 1200.08   5
   0  -8 -20 5469.84 919.168   4
   0  -8 -20 5209.16 849.853   3
   0   8  20 6291.59 747.984   9
   0  -8 -20 5296.30 933.509   7
   0   8  21 881.086 333.656   5
   0  -8 -21 873.524 373.160   4
   0  -8 -21 1104.91 403.711   3
   0   8  21 1694.73 417.311   9
   0  -8 -21 1877.67 723.174   8
   0  -8 -21 992.770 447.772   7
   0  -8 -22 1666.65 533.020   4
   0   8  22 938.617 423.115   5
   0  -8 -22 1547.06 495.981   3
   0   8  22 1873.41 427.706   9
   0  -8 -22 1953.44 721.507   8
   0  -8 -22 1629.14 560.886   7
   0  -8 -23 230.512 206.549   4
   0   8  23-95.4090 104.683   5
   0  -8 -23 63.7677 117.962   3
   0   8  23-61.6472 80.2842   9
   0  -8 -23 52.7681 142.785   7
   0  -8 -23 424.370 405.479   8
   0  -8 -24 1692.81 568.659   4
   0  -8 -24 1783.89 579.512   3
   0   8  24 1220.02 363.092   9
   0  -8 -24 2009.30 838.899   8
   0  -8 -24 1425.28 557.724   7
   0  -8 -25 44.0329 78.0875   4
   0  -8 -25 354.333 267.992   3
   0   8  25 56.7550 90.9081   9
   0  -8 -25 203.590 231.767   7
   0  -8 -25 387.519 427.521   8
   0  -8 -26 147.189 225.131   3
   0  -8 -26 103.244 154.744   4
   0  -8 -26 8.45771 86.3159   8
   0  -8 -26 69.0197 183.713   7
   0  -8 -27 163.457 218.132   3
   0  -8 -27 117.274 201.091   8
   0  -8 -27 10.1237 246.438   7
   0  -8 -28-74.8010 132.426   3
   0  -8 -28-384.849 413.070   8
   0  -8 -28 262.599 302.158   7
   0  -8 -29 171.974 205.744   3
   0   8  29 475.326 549.261   6
   0  -8 -29 129.294 148.617   8
   0  -8 -29 196.990 311.969   7
   0  -8 -30 243.748 268.453   7
   0  -8 -30 85.0577 410.380   8
   0   9 -25-153.349 267.427   3
   0   9 -25-14.8792 239.416   8
   0   9 -24-10.1280 128.443   3
   0  -9  24 363.001 439.099   6
   0   9 -24-111.090 164.686   7
   0   9 -24 158.453 451.847   8
   0   9 -23-118.057 171.621   3
   0  -9  23 487.020 321.089   6
   0   9 -23 45.8008 188.239   8
   0   9 -23-91.8612 252.379   7
   0  -9  22 263.842 291.133   2
   0   9 -22 39.1974 111.825   3
   0  -9  22-32.7590 228.121   6
   0   9 -22 89.5115 124.734   8
   0   9 -22-43.0239 184.613   7
   0  -9  21-838.182 657.268   6
   0   9 -21 189.021 225.610   3
   0  -9  21 129.892 134.260   2
   0  -9  21-710.573 623.858   9
   0   9 -21 31.7269 181.817   7
   0   9 -21-15.8805 208.113   8
   0  -9  20-660.706 600.196   6
   0  -9  20 385.629 346.606   2
   0   9 -20 48.8158 156.323   3
   0  -9  20-408.998 496.559   9
   0   9 -20-72.2610 172.480   8
   0   9 -20 58.6297 259.488   7
   0  -9  19-509.062 504.961   6
   0  -9  19 379.898 324.266   2
   0   9 -19 120.976 97.8630   3
   0  -9  19-39.7376 324.628   9
   0   9 -19-14.4826 133.012   7
   0   9 -19 361.793 424.134   8
   0  -9  18-655.505 531.304   6
   0   9 -18 85.6253 161.006   3
   0  -9  18 192.046 288.990   2
   0  -9  18-280.188 438.630   9
   0   9 -18-150.191 214.188   7
   0   9 -18-189.531 236.675   8
   0  -9  17-314.915 468.821   6
   0  -9  17 41.9110 176.701   2
   0   9 -17 52.3799 123.704   3
   0  -9  17-185.842 321.381   9
   0   9 -17 20.5482 78.0378   7
   0   9 -17 93.8872 210.952   8
   0  -9  16-571.808 461.693   6
   0  -9  16-63.0107 177.883   2
   0   9 -16 12.1963 95.2060   3
   0  -9  16-42.8899 235.870   9
   0   9 -16 143.991 147.921   8
   0   9 -16 252.162 249.997   7
   0  -9  15-477.867 402.455   6
   0  -9  15 295.791 214.894   2
   0   9 -15 108.560 120.239   3
   0  -9  15-116.180 243.812   9
   0   9 -15 93.7862 172.798   7
   0   9 -15 14.3003 66.0906   8
   0  -9  14 408.028 93.4221   6
   0  -9  14 682.956 354.460   2
   0   9 -14 842.904 368.530   3
   0  -9  14 518.083 163.477   9
   0   9 -14 519.957 280.850   8
   0   9 -14 679.359 356.836   7
   0  -9  13-95.2564 278.705   6
   0  -9  13-14.5751 193.045   2
   0   9 -13 167.179 133.519   3
   0  -9  13 69.6861 56.5977   9
   0   9 -13 104.833 76.6430   7
   0   9 -13-16.0851 195.157   8
   0  -9  12-67.6236 278.847   6
   0   9 -12 462.932 212.451   3
   0  -9  12 679.647 304.348   2
   0  -9  12 363.035 180.642   9
   0   9 -12 681.182 400.299   8
   0   9 -12 639.812 317.799   7
   0  -9  11-305.712 335.556   6
   0  -9  11 237.449 83.6139   2
   0   9 -11 316.419 181.127   3
   0  -9  11 131.568 189.145   9
   0   9 -11 240.356 243.828   8
   0   9 -11 163.149 134.138   7
   0  -9  10 1480.12 455.661   6
   0  -9  10 2095.60 507.030   2
   0   9 -10 1926.72 462.926   3
   0  -9  10 1660.61 467.716   9
   0   9 -10 2023.02 697.936   8
   0   9 -10 1964.07 564.519   7
   0  -9   9 5421.46 880.882   6
   0   9  -9 5550.91 761.094   3
   0  -9   9 4944.36 827.547   9
   0   9  -9 6248.29 992.953   7
   0   9  -9 6237.39 1186.24   8
   0  -9   8 1178.17 329.419   6
   0   9  -8 1260.97 342.753   3
   0  -9   8 1553.10 466.672   9
   0   9  -8 1825.06 608.585   8
   0   9  -8 1571.26 464.647   7
   0  -9   7 5337.71 795.664   6
   0  -9   7 5568.53 845.379   9
   0   9  -7 6374.91 934.693   7
   0   9  -7 6326.58 1098.22   8
   0  -9   6 706.500 293.104   6
   0  -9   6 161.212 184.479   9
   0   9  -6 311.247 204.476   8
   0  -9   5 5780.09 737.046   6
   0  -9   5 5369.55 752.149   9
   0   9  -5 5876.37 990.982   8
   0  -9   4 226.335 175.073   6
   0  -9   4 81.0420 76.2279   3
   0  -9   4-122.504 236.034   9
   0   9  -4-66.4353 92.7093   8
   0  -9   3 4890.58 466.535   3
   0   9  -3 5055.39 644.004   5
   0  -9   3 4793.77 586.051   6
   0   9  -3 4709.41 836.741   8
   0   9  -2 3019.65 493.745   5
   0  -9   2 3125.95 364.374   3
   0   9  -2 3037.21 649.634   8
   0  -9   2 3146.48 430.458   6
   0   9  -1 5112.40 583.853   6
   0   9  -1 5077.48 625.011   5
   0  -9   1 4866.92 438.164   3
   0   9  -1 5348.51 822.658   8
   0  -9   1 4807.23 489.742   6
   0   9   0 22844.8 1129.04   6
   0   9   0 24955.9 1400.49   5
   0  -9   0 25232.6 1236.56   4
   0  -9   0 24290.8 998.794   3
   0   9   0 25225.9 1766.99   8
   0  -9   0 24761.4 1034.19   6
   0  -9  -1 3767.03 470.093   4
   0   9   1 3460.39 382.915   6
   0   9   1 3714.67 524.262   5
   0   9   1 3581.07 227.990   1
   0   9   1 4111.58 708.140   8
   0  -9  -1 3796.10 369.898   6
   0  -9  -2 16507.8 996.783   4
   0  -9  -2 15291.0 1072.48   5
   0   9   2 15689.3 1122.47   5
   0   9   2 15208.1 765.446   6
   0   9   2 16676.8 1419.16   8
   0   9   3 1202.67 314.124   5
   0  -9  -3 1040.44 278.898   5
   0   9   3 974.226 166.531   6
   0  -9  -3 1159.46 271.778   4
   0  -9  -3 1107.16 181.510   3
   0   9   3 1108.74 234.278   9
   0   9   3 1086.48 349.365   8
   0   9   4 36846.5 1777.80   5
   0  -9  -4 37173.4 1529.22   4
   0  -9  -4 36080.9 1109.98   3
   0   9   4 36726.2 2069.39   8
   0   9   4 34592.2 1115.88   6
   0  -9  -5 15546.2 1011.63   4
   0   9   5 15771.6 1232.76   5
   0  -9  -5 15046.5 764.417   3
   0   9   5 15803.0 1425.54   8
   0   9   5 14400.0 758.969   6
   0  -9  -6 4921.33 585.903   4
   0   9   6 4848.76 691.999   5
   0  -9  -6 5067.09 450.602   3
   0  -9  -6 5118.25 316.532   1
   0   9   6 5080.74 803.470   8
   0  -9  -6 4941.68 641.586   7
   0   9   7 19083.7 1008.73   3
   0  -9  -7 19850.2 955.585   3
   0   9   7 19538.6 1503.37   5
   0  -9  -7 20203.0 1225.33   4
   0  -9  -7 19557.6 1300.87   7
   0  -9  -8 1113.67 339.735   4
   0  -9  -8 983.260 247.484   3
   0   9   8 596.324 203.834   9
   0  -9  -8 956.525 307.464   7
   0  -9  -9 9351.82 866.270   4
   0   9   9 11966.0 1210.36   5
   0  -9  -9 9053.98 718.192   3
   0   9   9 8613.47 757.778   9
   0  -9  -9 9538.13 947.690   7
   0   9  10 1200.46 385.998   5
   0  -9 -10 1648.57 416.847   4
   0  -9 -10 1548.90 353.148   3
   0   9  10 2073.69 377.478   9
   0  -9 -10 1583.24 427.459   7
   0  -9 -11 19528.9 1338.77   4
   0   9  11 19203.2 1658.25   5
   0  -9 -11 19649.2 1145.51   3
   0   9  11 17516.4 1057.47   9
   0  -9 -11 19782.9 1406.24   7
   0  -9 -12 12817.0 1107.70   4
   0   9  12 13117.5 1441.24   5
   0  -9 -12 12097.7 863.540   2
   0  -9 -12 12848.0 974.800   3
   0   9  12 11576.9 882.960   9
   0  -9 -12 13705.8 1201.86   7
   0  -9 -13 7198.17 847.371   4
   0   9  13 7560.60 1124.08   5
   0  -9 -13 7250.70 758.711   3
   0  -9 -13 7558.18 623.906   2
   0   9  13 7976.64 702.310   9
   0  -9 -13 7769.58 939.539   7
   0   9  14 1719.39 562.709   5
   0  -9 -14 1694.98 443.805   4
   0  -9 -14 1612.14 286.690   2
   0  -9 -14 1496.99 364.365   3
   0   9  14 1505.16 292.033   9
   0  -9 -14 1611.73 427.648   7
   0   9  15 1174.35 636.511   5
   0  -9 -15 634.335 341.192   4
   0  -9 -15 415.358 159.992   2
   0  -9 -15 626.044 306.718   3
   0   9  15 747.201 292.045   9
   0  -9 -15 693.257 334.204   7
   0   9  16 3283.10 875.064   5
   0  -9 -16 3067.70 590.267   4
   0  -9 -16 3019.99 551.250   3
   0  -9 -16 2601.38 293.260   2
   0   9  16 3032.38 481.909   9
   0  -9 -16 2786.49 639.566   7
   0  -9 -17 3621.89 693.724   4
   0   9  17 4149.60 1051.14   5
   0  -9 -17 3713.86 646.851   3
   0   9  17 3309.87 536.143   9
   0  -9 -17 3445.41 734.409   7
   0   9  18 1344.78 569.571   5
   0  -9 -18 1433.55 436.637   4
   0  -9 -18 1289.48 377.256   3
   0   9  18 1639.25 354.893  11
   0   9  18 1118.01 308.995   9
   0  -9 -18 1402.73 456.802   7
   0   9  19 233.050 72.8673   5
   0  -9 -19 11.3893 57.1515   4
   0  -9 -19 5.91138 109.746   3
   0   9  19 439.177 263.636   9
   0   9  19 257.405 195.196  11
   0  -9 -19-46.8183 126.313   7
   0  -9 -20 278.021 217.110   4
   0   9  20-11.1464 209.862   5
   0  -9 -20 276.737 162.795   3
   0   9  20 453.272 218.396  11
   0  -9 -20 93.9669 92.5098   7
   0  -9 -21 459.859 290.636   4
   0   9  21 35.6873 208.941   5
   0  -9 -21 110.150 137.767   3
   0   9  21 784.444 293.981   9
   0   9  21 235.236 168.904  11
   0  -9 -21 153.635 136.415   7
   0   9  22-300.433 557.944   5
   0  -9 -22 83.9880 120.873   4
   0  -9 -22-88.7175 172.644   3
   0   9  22 575.133 259.266   9
   0   9  22-99.0062 127.641  11
   0  -9 -22 218.262 374.131   8
   0  -9 -22 211.888 197.916   7
   0  -9 -23 1556.28 535.824   4
   0   9  23 706.837 407.113   5
   0  -9 -23 1422.72 489.269   3
   0   9  23 1290.57 347.330   9
   0  -9 -23 1449.97 676.260   8
   0  -9 -23 1274.88 504.660   7
   0  -9 -24 95.8976 83.6835   4
   0   9  24-301.781 501.867   5
   0  -9 -24 255.426 259.990   3
   0   9  24-55.8023 155.244   9
   0  -9 -24 155.176 254.437   8
   0  -9 -24 147.064 150.851   7
   0  -9 -25 1217.91 478.975   3
   0  -9 -25 914.120 439.307   4
   0  -9 -25 787.908 522.079   8
   0  -9 -25 1131.79 501.845   7
   0  -9 -26 63.6415 151.588   3
   0  -9 -26 52.6181 73.9381   4
   0  -9 -26 44.9655 176.175   8
   0  -9 -26-192.235 281.020   7
   0  -9 -27 124.959 142.831   3
   0  -9 -27-127.192 138.437   4
   0  -9 -27 289.511 364.052   8
   0  -9 -27-55.1747 195.125   7
   0  -9 -28 126.331 212.528   3
   0  -9 -28 227.559 249.481   4
   0  -9 -28 468.524 365.206   7
   0  -9 -28 15.3647 156.757   8
   0  -9 -29 524.682 345.380   3
   0  -9 -29 562.363 433.498   7
   0  -9 -29 393.126 406.494   8
   0  -9 -30 327.537 290.515   3
   0   9  30 844.064 645.471   6
   0  -9 -30 447.794 533.001   8
   0  -9 -30 214.754 295.111   7
   0 -10  24 22.7544 232.579   6
   0  10 -24 11.9667 122.908   8
   0  10 -23 249.592 207.163   3
   0 -10  23 689.174 526.490   6
   0  10 -23 175.935 216.573   7
   0  10 -23 466.002 445.973   8
   0  10 -22 97.9151 117.286   3
   0 -10  22-447.894 450.293   2
   0 -10  22 909.467 623.668   6
   0  10 -22 148.369 236.099   7
   0  10 -22 123.897 359.302   8
   0  10 -21 410.419 279.169   3
   0 -10  21-74.2610 134.688   2
   0 -10  21 693.269 493.966   6
   0  10 -21-129.796 320.318   7
   0  10 -21 163.838 317.930   8
   0  10 -20-13.8362 45.5484   3
   0 -10  20 321.106 392.959   2
   0 -10  20 326.122 272.343   6
   0  10 -20-29.6621 186.905   7
   0  10 -20 354.736 368.636   8
   0  10 -19 214.059 137.065   3
   0 -10  19 824.750 469.037   2
   0 -10  19 456.173 327.109   6
   0  10 -19 234.294 247.345   7
   0  10 -19 382.629 512.646   8
   0 -10  18-234.109 311.551   6
   0  10 -18 189.728 184.352   3
   0 -10  18 864.403 461.077   2
   0 -10  18-139.600 405.439   9
   0  10 -18 4.66030 176.320   7
   0  10 -18 168.301 179.355   8
   0 -10  17 66.0038 151.706   6
   0 -10  17 518.341 296.804   2
   0  10 -17 329.211 240.176   3
   0 -10  17-61.3276 256.471   9
   0  10 -17 656.531 503.609   8
   0  10 -17 133.660 158.492   7
   0 -10  16 259.675 236.451   6
   0 -10  16 737.050 402.178   2
   0  10 -16 416.871 261.173   3
   0 -10  16 218.662 198.993   9
   0  10 -16 545.884 448.750   8
   0  10 -16 730.868 435.872   7
   0 -10  15 18.2845 281.811   6
   0  10 -15 313.859 158.220   3
   0 -10  15 486.686 291.673   2
   0 -10  15 90.7870 186.344   9
   0  10 -15 530.899 338.454   7
   0  10 -15 644.291 486.487   8
   0 -10  14 1171.18 495.908   6
   0 -10  14 2137.02 616.310   2
   0  10 -14 1796.02 525.486   3
   0 -10  14 1695.09 575.612   9
   0  10 -14 1503.06 678.862   8
   0  10 -14 1872.99 655.402   7
   0 -10  13-99.6362 324.926   6
   0  10 -13 141.588 114.901   3
   0 -10  13 366.107 247.783   2
   0 -10  13 125.557 166.092   9
   0  10 -13 173.161 243.245   8
   0  10 -13 466.743 308.923   7
   0 -10  12 341.990 164.989   6
   0 -10  12 822.377 360.098   2
   0  10 -12 787.380 321.062   3
   0 -10  12 659.733 359.162   9
   0  10 -12 840.008 397.281   7
   0  10 -12 1036.55 539.941   8
   0 -10  11 202.517 263.230   6
   0  10 -11 305.090 160.851   3
   0 -10  11 207.731 150.682   2
   0 -10  11 230.401 295.878   9
   0  10 -11 159.784 113.061   7
   0  10 -11 277.061 292.353   8
   0 -10  10 58.7162 147.728   6
   0 -10  10 42.8728 230.453   2
   0  10 -10 59.5259 131.618   3
   0 -10  10 216.085 45.5125   9
   0  10 -10 215.031 178.911   7
   0  10 -10 394.399 278.005   8
   0 -10   9 127.312 71.7092   6
   0 -10   9 139.483 124.994   9
   0  10  -9 263.186 273.148   8
   0  10  -9 186.969 143.239   7
   0 -10   8 2848.08 649.665   6
   0 -10   8 2155.85 519.579   9
   0  10  -8 2571.96 749.696   8
   0 -10   7 3018.26 627.103   6
   0 -10   7 2352.03 554.534   9
   0  10  -7 2817.39 762.303   8
   0 -10   6 103.670 87.3811   6
   0 -10   6-167.974 309.808   9
   0  10  -6 341.378 277.864   8
   0 -10   5 1226.81 348.964   6
   0  10  -5 1380.98 519.287   8
   0 -10   4 7135.50 777.512   6
   0  10  -4 7416.61 1118.45   8
   0 -10   3 298.939 120.633   3
   0 -10   3 382.697 167.740   6
   0  10  -3 247.577 153.162   5
   0  10  -3 336.628 228.563   8
   0  10  -2 3562.10 569.603   5
   0 -10   2 3169.20 373.082   3
   0  10  -2 3458.81 730.468   8
   0 -10   2 3400.73 456.242   6
   0 -10   1 663.205 171.865   3
   0 -10   1 653.477 193.403   6
   0  10  -1 687.954 232.306   5
   0  10  -1 1345.71 371.735   6
   0  10  -1 660.719 316.301   8
   0  10   0 1329.30 328.247   5
   0  10   0 1327.12 306.623   6
   0 -10   0 1336.25 314.654   4
   0 -10   0 1080.82 219.520   3
   0  10   0 1260.80 428.589   8
   0 -10   0 1227.68 253.938   6
   0  10   1 625.868 153.684   6
   0  10   1 822.038 264.902   5
   0  10   1 684.625 102.578   1
   0 -10  -1 756.366 213.139   4
   0  10   1 726.102 298.679   8
   0 -10  -1 918.554 186.251   6
   0  10   2 77.1250 32.7957   5
   0  10   2 244.147 109.970   6
   0 -10  -2 183.319 125.707   4
   0  10   2 8.92955 76.2149   8
   0 -10  -3 1059.64 280.599   4
   0  10   3 989.506 293.689   5
   0 -10  -3 963.088 181.682   3
   0  10   3 986.033 342.307   8
   0  10   3 794.364 179.872   6
   0  10   4 241.834 176.454   5
   0  10   4 249.400 94.4656   6
   0 -10  -4 179.446 95.0415   4
   0 -10  -4 213.424 83.6209   3
   0  10   4 124.470 39.0337   9
   0  10   4 243.113 182.234   8
   0 -10  -5 38.6743 39.6804   4
   0 -10  -5 110.705 83.6836   3
   0  10   5 74.7120 132.449   8
   0  10   5 68.0647 54.3400   6
   0 -10  -6 4277.16 567.780   4
   0  10   6 3989.60 616.777   5
   0 -10  -6 3630.30 231.468   1
   0 -10  -6 4584.52 445.569   3
   0  10   6 4454.53 775.871   8
   0 -10  -6 4304.07 618.166   7
   0  10   6 4170.10 433.210   6
   0 -10  -7 3399.76 282.601   1
   0 -10  -7 3706.38 416.075   3
   0 -10  -7 3729.21 545.650   4
   0  10   7 3799.72 673.040   5
   0 -10  -7 3505.76 572.700   7
   0 -10  -8 2918.18 392.407   3
   0  10   8 3582.34 711.921   5
   0 -10  -8 3150.58 510.219   4
   0 -10  -8 2968.32 546.231   7
   0 -10  -9 1443.68 365.572   4
   0 -10  -9 1486.41 304.272   3
   0  10   9 850.451 208.037   9
   0 -10  -9 1469.82 405.192   7
   0 -10 -10 15154.5 1165.37   4
   0  10  10 17831.1 1535.37   5
   0 -10 -10 14356.3 950.182   3
   0  10  10 13890.0 1005.56   9
   0 -10 -10 15086.9 1240.52   7
   0 -10 -11 2560.04 519.505   4
   0  10  11 1962.03 538.675   5
   0 -10 -11 2298.32 413.738   3
   0  10  11 1133.39 187.906   9
   0 -10 -11 1969.57 482.451   7
   0 -10 -12 6674.49 811.823   4
   0  10  12 5245.45 905.760   5
   0 -10 -12 6538.12 691.225   3
   0  10  12 6589.71 634.700   9
   0 -10 -12 6799.78 856.216   7
   0 -10 -13 1552.45 411.757   4
   0  10  13 1644.31 542.281   5
   0 -10 -13 1440.70 307.774   2
   0 -10 -13 1465.94 348.063   3
   0  10  13 1756.42 376.716   9
   0 -10 -13 1647.98 445.221   7
   0  10  14 1694.68 495.129   5
   0 -10 -14 1341.86 379.485   4
   0 -10 -14 1557.10 300.767   2
   0 -10 -14 1615.71 377.158   3
   0  10  14 2023.05 364.875   9
   0 -10 -14 1512.13 420.488   7
   0  10  15 9739.45 1389.53   5
   0 -10 -15 9473.37 1049.58   4
   0 -10 -15 8169.90 648.590   2
   0 -10 -15 9509.10 936.470   3
   0  10  15 8140.52 729.148   9
   0 -10 -15 9399.83 1099.00   7
   0 -10 -16 1562.47 449.244   4
   0  10  16 1715.74 631.989   5
   0 -10 -16 1550.16 250.122   2
   0 -10 -16 1814.98 420.161   3
   0  10  16 1674.53 352.132   9
   0 -10 -16 1824.30 489.202   7
   0  10  17 3883.85 924.095   5
   0 -10 -17 3983.92 720.147   4
   0 -10 -17 3735.92 636.380   3
   0  10  17 3841.06 543.602   9
   0 -10 -17 3760.34 735.849   7
   0 -10 -18 163.143 170.753   4
   0  10  18 35.2213 141.995   5
   0 -10 -18-65.6515 133.222   3
   0  10  18 112.898 101.823   9
   0 -10 -18 108.961 134.626   7
   0 -10 -19-1.34893 129.437   4
   0  10  19-207.325 236.495   5
   0 -10 -19-91.2873 135.726   3
   0  10  19-114.870 186.009   9
   0  10  19 66.8728 142.478  11
   0 -10 -19 78.8316 115.055   7
   0 -10 -20-49.3578 126.927   4
   0  10  20-15.1182 282.361   5
   0 -10 -20 210.384 140.728   3
   0  10  20 248.594 178.409  11
   0 -10 -20 130.379 115.360   7
   0  10  21 2014.39 747.469   5
   0 -10 -21 1720.19 515.683   4
   0 -10 -21 1443.33 459.118   3
   0  10  21 2938.74 511.659   9
   0  10  21 1641.32 406.113  11
   0 -10 -21 1560.86 514.007   7
   0  10  22-145.596 320.696   5
   0 -10 -22 63.9961 149.436   4
   0 -10 -22-4.42535 95.7676   3
   0  10  22 166.627 176.990  11
   0  10  22 529.603 254.429   9
   0 -10 -22 164.591 188.956   7
   0  10  23 570.865 355.095   5
   0 -10 -23 543.984 318.459   4
   0 -10 -23 252.841 185.623   3
   0  10  23 1225.76 353.809   9
   0 -10 -23 1042.15 587.194   8
   0 -10 -23 530.172 307.949   7
   0 -10 -24 889.995 400.058   3
   0 -10 -24 789.449 415.695   4
   0  10  24 450.360 211.817   5
   0 -10 -24 1309.05 673.829   8
   0 -10 -24 914.495 422.414   7
   0 -10 -25-47.7513 118.793   3
   0  10  25-802.090 627.954   5
   0 -10 -25-135.820 162.323   4
   0 -10 -25-376.107 330.016   7
   0 -10 -25 356.348 412.938   8
   0 -10 -26 331.469 298.453   3
   0 -10 -26 304.163 267.044   4
   0 -10 -26 123.499 167.388   7
   0 -10 -26 973.645 663.842   8
   0 -10 -27 192.681 270.401   3
   0 -10 -27 220.625 228.280   4
   0 -10 -27 397.271 528.317   8
   0 -10 -27 221.041 218.327   7
   0 -10 -28-88.5782 71.1173   3
   0 -10 -28-252.910 307.024   4
   0 -10 -28-30.6286 162.656   7
   0 -10 -28 135.599 262.179   8
   0 -10 -29 150.905 189.182   3
   0 -10 -29 10.1919 59.3423   4
   0 -10 -29-342.203 510.856   8
   0 -10 -29 306.141 363.843   7
   0 -10 -30 123.491 181.685   3
   0 -10 -30-423.663 496.201   8
   0 -10 -30 137.535 126.701   7
   0 -11  23 873.548 548.882   6
   0  11 -23 658.169 577.788   8
   0 -11  22 4.93549 162.917   2
   0 -11  22 469.192 463.802   6
   0  11 -22 94.5306 262.834   7
   0  11 -22 408.738 502.153   8
   0 -11  21 27.7249 60.8285   2
   0 -11  21 456.391 440.107   6
   0  11 -21 41.6367 91.3776   7
   0  11 -21-62.6128 220.926   8
   0 -11  20 1123.20 553.527   2
   0 -11  20 1571.44 768.831   6
   0  11 -20 1003.10 549.872   7
   0  11 -20 773.008 607.041   8
   0 -11  19 575.910 407.024   2
   0 -11  19 528.732 472.892   6
   0  11 -19 73.7174 185.118   7
   0  11 -19 328.479 278.637   8
   0 -11  18 1381.86 585.789   2
   0 -11  18 1736.89 755.574   6
   0  11 -18 1302.35 791.743   8
   0  11 -18 997.723 532.660   7
   0 -11  17 1003.89 579.588   6
   0  11 -17 226.635 259.782   7
   0  11 -17 494.398 450.427   8
   0 -11  16 1300.42 557.439   2
   0 -11  16 1449.11 655.305   6
   0  11 -16 1238.00 729.480   8
   0  11 -16 1108.66 544.411   7
   0 -11  15 1105.21 580.022   6
   0 -11  15 1064.39 499.537   2
   0 -11  15 844.126 370.978   9
   0  11 -15 688.563 392.918   7
   0  11 -15 1144.47 673.802   8
   0 -11  14 1465.75 655.069   6
   0 -11  14 1327.78 508.477   2
   0 -11  14 761.202 340.623   9
   0  11 -14 1279.96 681.544   8
   0  11 -14 1158.82 496.344   7
   0 -11  13 2939.09 853.313   6
   0 -11  13 2532.88 685.576   2
   0 -11  13 2396.75 688.909   9
   0  11 -13 2805.22 791.207   7
   0  11 -13 2659.30 928.480   8
   0 -11  12 238.397 252.630   6
   0 -11  12-140.974 186.298   2
   0 -11  12-176.891 255.558   9
   0  11 -12 110.505 222.050   8
   0  11 -12 248.766 210.903   7
   0 -11  11 2736.64 741.186   6
   0 -11  11 2620.63 665.304   2
   0 -11  11 1489.08 485.132   9
   0  11 -11 2278.20 671.197   7
   0  11 -11 2481.03 862.786   8
   0 -11  10 1014.82 443.630   6
   0 -11  10 522.045 258.027   2
   0 -11  10 217.463 128.431   9
   0  11 -10 705.301 430.796   8
   0 -11   9 126.014 190.257   6
   0 -11   9-285.189 341.442   9
   0  11  -9 120.577 196.853   8
   0 -11   8 838.879 379.308   6
   0 -11   8 234.899 109.185   9
   0  11  -8 499.568 257.219   8
   0 -11   7 411.657 274.854   6
   0  11  -7 369.623 331.478   8
   0 -11   6 4630.32 716.076   6
   0  11  -6 4304.28 945.827   8
   0 -11   5 19.4580 25.9958   6
   0  11  -5 100.469 102.409   8
   0  11  -4 1987.06 462.414   5
   0 -11   4 2065.04 420.450   6
   0  11  -4 2074.68 612.876   8
   0 -11   3 123.223 105.309   3
   0  11  -3 54.4513 52.7386   5
   0 -11   3 66.5578 89.1651   6
   0  11  -3 2.61419 82.8574   8
   0 -11   2 15.1806 37.2239   3
   0 -11   2-113.860 130.351   6
   0  11  -2 32.1020 72.5826   5
   0  11  -2 42.8575 50.0210   8
   0  11  -1 1961.89 430.669   5
   0 -11   1 1765.02 280.650   3
   0 -11   1 1942.43 397.565   4
   0  11  -1 1926.26 552.215   8
   0 -11   1 1885.78 342.618   6
   0  11   0 377.151 190.483   5
   0  11   0 909.310 305.006   6
   0 -11   0 283.483 114.538   3
   0 -11   0 427.264 192.481   4
   0  11   0 378.963 260.035   8
   0 -11   0 323.130 139.717   6
   0 -11  -1 1239.66 299.814   4
   0  11   1 1189.54 258.734   6
   0  11   1 1245.74 325.213   5
   0  11   1 929.954 124.253   1
   0 -11  -1 1237.25 234.329   3
   0  11   1 1129.06 396.215   8
   0 -11  -1 1379.53 241.195   6
   0  11   2 302.425 159.013   5
   0 -11  -2 509.582 195.762   4
   0  11   2 153.900 78.1442   6
   0  11   2 442.814 264.123   8
   0 -11  -3 472.912 186.604   4
   0  11   3 406.146 147.542   6
   0  11   3 588.146 260.140   5
   0 -11  -3 442.948 128.419   3
   0  11   3 371.774 240.254   8
   0  11   4 2439.41 512.791   5
   0 -11  -4 2104.95 390.599   4
   0 -11  -4 2318.84 296.282   3
   0  11   4 2177.42 566.058   8
   0  11   4 2053.62 289.095   6
   0 -11  -5 359.524 175.790   4
   0  11   5 90.3723 158.573   5
   0 -11  -5 507.346 157.968   3
   0  11   5 438.741 276.241   8
   0  11   5 409.215 150.380   6
   0  11   6-111.755 204.252   5
   0 -11  -6 392.881 193.308   4
   0 -11  -6 206.941 83.4522   3
   0  11   6 315.369 244.091   8
   0 -11  -6 329.652 204.362   7
   0  11   6 256.142 116.249   6
   0 -11  -7 1437.71 164.318   1
   0 -11  -7 1628.76 279.231   3
   0  11   7 1721.84 471.652   5
   0 -11  -7 1593.07 372.670   4
   0 -11  -7 1622.32 396.602   7
   0  11   7 1587.04 285.535   6
   0 -11  -8 381.849 151.748   3
   0 -11  -8 394.042 110.968   1
   0 -11  -8 376.863 195.240   4
   0 -11  -8 392.482 215.813   7
   0 -11  -9 4507.39 636.312   4
   0 -11  -9 4203.52 486.560   3
   0  11   9 3202.29 473.333   9
   0 -11  -9 4394.57 676.330   7
   0 -11 -10 2070.34 447.398   4
   0 -11 -10 1876.61 345.478   3
   0  11  10 1688.99 378.492   9
   0 -11 -10 1759.10 458.711   7
   0 -11 -11 2184.54 455.479   4
   0  11  11 1443.91 376.751   5
   0 -11 -11 2063.54 363.472   3
   0  11  11 3035.81 492.986   9
   0 -11 -11 2207.36 497.198   7
   0 -11 -12 703.619 257.505   4
   0  11  12 296.841 193.520   5
   0 -11 -12 761.142 241.355   3
   0  11  12 14.2280 243.334   9
   0 -11 -12 829.779 303.785   7
   0 -11 -13 407.226 211.758   4
   0  11  13 673.343 384.304   5
   0 -11 -13 425.273 194.385   3
   0  11  13 71.4625 88.7432   9
   0 -11 -13 579.438 259.927   7
   0 -11 -14 1423.36 400.861   4
   0  11  14 1850.24 604.011   5
   0 -11 -14 1370.93 300.010   2
   0 -11 -14 1520.78 358.218   3
   0  11  14 1584.86 365.784   9
   0 -11 -14 1637.20 455.328   7
   0  11  15 432.184 352.988   5
   0 -11 -15 685.172 327.548   4
   0 -11 -15 459.705 179.022   2
   0 -11 -15 497.202 253.842   3
   0  11  15 440.406 203.162   9
   0 -11 -15 594.088 309.981   7
   0 -11 -16 2790.40 581.380   4
   0  11  16 3145.10 802.942   5
   0 -11 -16 2912.45 533.591   3
   0  11  16 2942.79 439.283   9
   0 -11 -16 3079.42 664.755   7
   0 -11 -17 300.762 241.184   4
   0  11  17 114.331 277.568   5
   0 -11 -17 166.238 198.428   3
   0  11  17 154.674 180.396   9
   0 -11 -17 120.875 151.028   7
   0  11  18 1835.27 740.417   5
   0 -11 -18 1690.70 486.547   4
   0 -11 -18 1831.07 472.368   3
   0  11  18 1589.27 359.730   9
   0 -11 -18 1597.13 484.894   7
   0 -11 -19 151.349 159.966   4
   0  11  19-13.0792 208.817   5
   0 -11 -19 207.617 201.148   3
   0  11  19 110.339 66.8001   9
   0 -11 -19 96.8938 125.095   7
   0 -11 -20 150.108 51.9801   4
   0  11  20-142.104 353.718   5
   0 -11 -20 113.499 52.4437   3
   0  11  20 276.833 209.732  11
   0  11  20-2.16531 104.628   9
   0 -11 -20-30.2113 151.626   7
   0  11  21 378.783 470.648   5
   0 -11 -21-25.6284 67.0647   3
   0  11  21 153.446 178.067  11
   0 -11 -21 41.2133 228.348   7
   0  11  22-231.648 328.245   5
   0 -11 -22 131.579 201.697   4
   0 -11 -22 127.155 129.198   3
   0  11  22 480.638 253.281  11
   0 -11 -22 160.289 138.553   7
   0  11  23 926.964 520.279   5
   0 -11 -23 1630.16 549.266   4
   0 -11 -23 1613.71 531.051   3
   0  11  23 1593.24 414.533  11
   0 -11 -23 1469.95 556.630   7
   0 -11 -24 12.2094 53.8784   3
   0 -11 -24 58.8914 81.8168   4
   0  11  24 69.9348 280.773   5
   0 -11 -24 46.5166 144.774   7
   0 -11 -24 340.667 364.549   8
   0 -11 -25 815.016 397.678   3
   0 -11 -25 793.979 402.893   4
   0  11  25 482.105 51.2916   5
   0 -11 -25 1004.10 602.311   8
   0 -11 -25 875.917 452.788   7
   0 -11 -26 174.369 241.680   3
   0  11  26-592.114 735.603   5
   0 -11 -26 128.417 208.823   4
   0 -11 -26 473.001 464.190   8
   0 -11 -26-28.4387 212.518   7
   0 -11 -27 420.111 323.041   3
   0 -11 -27 266.892 218.685   4
   0 -11 -27 389.708 395.262   8
   0 -11 -27 128.688 147.660   7
   0 -11 -28 163.518 203.800   3
   0 -11 -28-135.095 171.108   4
   0 -11 -28 220.968 323.882   8
   0 -11 -28-30.2392 178.586   7
   0 -11 -29 445.476 325.344   3
   0  11  29 1938.84 912.861   6
   0 -11 -29 542.563 380.490   4
   0 -11 -29 519.958 431.673   7
   0 -11 -29 489.381 494.969   8
   0 -11 -30 294.724 316.555   3
   0  11  30 1352.48 805.998   6
   0 -11 -30 186.833 189.002   4
   0 -11 -30 289.071 336.957   7
   0 -11 -30 216.071 432.848   8
   0 -12  22 181.891 153.045   2
   0 -12  22 664.828 463.794   6
   0  12 -22 1015.38 766.216   8
   0 -12  21 535.656 393.475   2
   0 -12  21 858.427 561.983   6
   0  12 -21 578.096 547.040   8
   0  12 -21 228.273 298.745   7
   0 -12  20 1506.72 689.634   2
   0 -12  20 1304.35 661.809   6
   0  12 -20 1076.32 750.743   8
   0  12 -20 1010.08 616.745   7
   0 -12  19 2455.97 812.302   2
   0 -12  19 2558.18 885.673   6
   0  12 -19 1774.96 779.943   7
   0  12 -19 1942.67 978.186   8
   0 -12  18 291.625 325.685   2
   0 -12  18 419.445 450.403   6
   0  12 -18-50.9649 172.371   7
   0  12 -18 173.306 15.7891   8
   0 -12  17 1835.28 681.314   2
   0 -12  17 1904.86 750.293   6
   0  12 -17 1539.05 790.101   8
   0  12 -17 1346.17 652.526   7
   0 -12  16-30.6476 65.1185   2
   0 -12  16 423.709 421.609   6
   0  12 -16 193.354 258.225   8
   0  12 -16-8.80278 57.4141   7
   0 -12  15 2862.77 795.260   2
   0 -12  15 3743.37 961.075   6
   0  12 -15 2715.80 1017.30   8
   0  12 -15 2602.72 823.811   7
   0 -12  14 853.850 396.985   2
   0 -12  14 1162.45 558.155   6
   0  12 -14 702.844 522.330   8
   0 -12  13 679.861 339.900   2
   0 -12  13 1175.66 521.910   6
   0  12 -13 706.921 516.649   8
   0 -12  12 281.977 241.619   2
   0 -12  12 1028.69 462.648   6
   0  12 -12 389.625 360.541   8
   0 -12  11 17.3404 98.4499   2
   0 -12  11 339.019 330.817   6
   0  12 -11-106.175 193.270   8
   0 -12  10 961.214 430.692   2
   0 -12  10 1072.47 434.640   6
   0  12 -10 875.731 517.141   8
   0 -12   9-20.1639 120.595   2
   0 -12   9 146.837 174.450   6
   0  12  -9 265.870 209.163   8
   0 -12   8 253.926 190.721   6
   0  12  -8 334.813 276.775   8
   0 -12   7 20.5774 32.7878   6
   0  12  -7-67.6919 215.693   8
   0 -12   6 954.388 325.883   6
   0  12  -6 970.076 456.835   8
   0  12  -5 28.4195 134.392   5
   0 -12   5 44.7468 71.9223   6
   0  12  -5 63.3586 162.818   8
   0  12  -4 942.973 319.083   5
   0 -12   4 939.927 277.769   6
   0  12  -4 912.010 409.986   8
   0  12  -3 2188.96 491.482   5
   0  12  -3 2419.51 679.148   8
   0 -12   3 2099.59 393.023   6
   0 -12   2 1284.41 259.125   3
   0  12  -2 1246.65 375.556   5
   0  12  -2 1290.55 502.645   8
   0 -12   2 1249.36 309.620   6
   0  12  -1 3226.22 584.752   5
   0 -12   1 3306.75 536.312   4
   0 -12   1 3098.46 387.787   3
   0  12  -1 3283.98 748.207   8
   0 -12   1 3018.47 443.155   6
   0  12   0 4302.74 597.667   6
   0 -12   0 3730.92 567.419   4
   0  12   0 3335.50 593.298   5
   0 -12   0 3156.21 387.691   3
   0  12   0 3400.11 758.877   8
   0 -12   0 3449.52 439.475   6
   0  12   1 347.436 126.434   5
   0  12   1 784.229 258.177   6
   0  12   1 323.532 68.1839   1
   0 -12  -1 529.665 210.133   4
   0 -12  -1 486.228 151.249   3
   0  12   1 405.237 272.643   8
   0 -12  -1 453.661 143.384   6
   0  12   2 2547.59 531.420   5
   0  12   2 2221.06 341.538   6
   0 -12  -2 2709.86 465.356   4
   0  12   2 2565.57 642.352   8
   0 -12  -3 2600.92 473.499   4
   0  12   3 2266.86 328.575   6
   0  12   3 2464.27 527.666   5
   0  12   3 2454.97 648.913   8
   0 -12  -3 2612.89 326.582   3
   0  12   4 1511.28 435.529   5
   0  12   4 1379.39 241.935   6
   0 -12  -4 1466.51 337.266   4
   0  12   4 1414.11 468.064   8
   0 -12  -4 1585.92 251.725   3
   0  12   5 390.881 122.626   6
   0  12   5 100.054 176.619   5
   0 -12  -5 439.069 173.477   4
   0 -12  -5 449.739 137.307   3
   0  12   5 538.203 296.947   8
   0 -12  -6 70.7522 7.78607   4
   0  12   6-118.127 205.419   5
   0 -12  -6 109.469 73.9658   3
   0  12   6 113.353 139.756   8
   0  12   6 95.7293 72.1843   6
   0  12   7 201.590 276.814   5
   0 -12  -7 23.4807 44.0331   4
   0 -12  -7-19.7980 22.7913   3
   0  12   7 18.5324 113.268   8
   0  12   7-14.9738 52.6013   6
   0 -12  -7 46.6693 78.2729   7
   0 -12  -8 61.0927 67.5716   3
   0 -12  -8 53.8947 44.8350   1
   0 -12  -8 49.1767 83.6623   4
   0  12   8 77.4141 117.488   6
   0 -12  -8-55.8972 124.469   7
   0 -12  -9 467.988 120.787   1
   0 -12  -9 531.409 178.883   3
   0 -12  -9 664.673 273.801   4
   0 -12  -9 576.717 260.920   7
   0 -12 -10 813.890 295.399   4
   0 -12 -10 695.020 206.124   3
   0  12  10 434.654 95.8177   9
   0 -12 -10 757.304 336.776   7
   0 -12 -11 1645.70 405.089   4
   0 -12 -11 1821.31 356.538   3
   0  12  11 1856.56 417.275   9
   0 -12 -11 1836.91 473.266   7
   0 -12 -12 61.2002 59.1888   4
   0 -12 -12 101.804 101.915   3
   0 -12 -12 163.893 187.508   7
   0 -12 -13 1595.34 427.418   4
   0  12  13 1686.88 523.050   5
   0 -12 -13 1836.71 375.408   3
   0  12  13 1129.85 163.238   9
   0 -12 -13 1773.68 469.702   7
   0  12  14 871.737 463.989   5
   0 -12 -14 459.944 222.001   4
   0 -12 -14 606.011 240.690   3
   0  12  14 662.457 242.589   9
   0 -12 -14 492.737 260.330   7
   0  12  15 1047.84 511.764   5
   0 -12 -15 1050.50 351.311   4
   0 -12 -15 869.172 273.411   3
   0  12  15 1379.52 338.019   9
   0 -12 -15 964.932 331.446   7
   0  12  16 720.385 380.613   5
   0 -12 -16 647.725 290.358   4
   0 -12 -16 538.159 230.885   3
   0  12  16 328.996 104.932   9
   0 -12 -16 703.072 332.021   7
   0 -12 -17 1503.44 442.225   4
   0  12  17 1782.43 644.532   5
   0 -12 -17 1544.45 414.357   3
   0  12  17 1221.40 294.280   9
   0 -12 -17 1684.12 505.759   7
   0  12  18 278.709 304.200   5
   0 -12 -18 95.1278 154.927   4
   0 -12 -18 32.0219 80.5460   3
   0  12  18 233.520 170.739   9
   0 -12 -18 162.513 236.856   7
   0 -12 -19 2112.57 558.841   4
   0  12  19 1275.77 552.302   5
   0 -12 -19 2097.54 513.336   3
   0  12  19 2160.37 417.375   9
   0 -12 -19 1886.92 586.354   7
   0 -12 -20 234.122 210.816   4
   0  12  20-116.195 379.228   5
   0 -12 -20 187.743 166.003   3
   0  12  20-40.6608 104.231   9
   0 -12 -20 84.7944 17.8323   7
   0  12  21 930.055 500.767   5
   0 -12 -21 1496.29 503.834   4
   0 -12 -21 1476.01 459.159   3
   0  12  21 1633.10 406.053  11
   0  12  21 2189.12 428.165   9
   0 -12 -21 1647.03 565.838   7
   0  12  22 250.002 324.814   5
   0 -12 -22 348.716 223.571   4
   0 -12 -22 271.687 195.841   3
   0  12  22 649.063 302.873  11
   0 -12 -22 523.623 344.980   7
   0 -12 -23 820.059 403.968   4
   0  12  23 529.215 429.228   5
   0 -12 -23 741.827 380.024   3
   0  12  23 1139.83 386.206  11
   0 -12 -23 686.907 330.261   7
   0 -12 -24 793.211 379.356   3
   0 -12 -24 734.277 393.011   4
   0  12  24 299.750 417.363   5
   0 -12 -24 607.953 342.907   7
   0 -12 -25 321.833 239.678   3
   0 -12 -25 191.799 211.135   4
   0  12  25-224.003 359.659   5
   0 -12 -25 597.436 522.678   8
   0 -12 -25 283.706 267.630   7
   0 -12 -26 655.894 372.230   3
   0  12  26 294.817 349.122   5
   0 -12 -26 563.132 361.283   4
   0 -12 -26 606.093 403.532   7
   0 -12 -26 1023.63 623.845   8
   0 -12 -27-75.8976 98.7918   3
   0  12  27-345.441 641.210   5
   0 -12 -27 119.385 220.638   4
   0 -12 -27 380.907 454.055   8
   0 -12 -27-77.0916 120.169   7
   0 -12 -28 265.664 262.262   3
   0 -12 -28 323.142 277.800   4
   0 -12 -28 15.9413 122.556   7
   0 -12 -28 400.744 416.064   8
   0 -12 -29 235.273 249.887   3
   0 -12 -29-220.365 317.332   4
   0 -12 -29 32.6866 143.099   7
   0 -12 -29 152.394 345.947   8
   0 -12 -30 402.043 327.396   3
   0 -12 -30 67.7595 68.6999   4
   0  12  30 519.556 503.331   6
   0 -12 -30 43.7145 246.919   7
   0 -12 -30 522.417 616.532   8
   0  12  31 877.138 672.579   6
   0 -13  21 1230.45 648.205   2
   0 -13  21 965.907 611.660   6
   0  13 -21 632.710 603.556   8
   0 -13  20-79.6138 72.9020   6
   0  13 -20 219.132 366.731   8
   0 -13  19 688.306 469.673   2
   0 -13  19 814.943 549.891   6
   0  13 -19 137.382 252.872   8
   0 -13  18 1640.47 679.081   2
   0 -13  18 1624.33 717.158   6
   0  13 -18 1047.32 655.719   8
   0 -13  17 368.848 288.121   2
   0 -13  17 82.6224 261.766   6
   0  13 -17 139.175 367.400   8
   0 -13  16 1373.19 606.456   2
   0 -13  16 1771.00 688.195   6
   0  13 -16 1127.55 665.335   8
   0 -13  15 332.680 262.240   2
   0 -13  15 183.119 225.623   6
   0  13 -15-9.24008 134.451   8
   0 -13  14 2820.51 809.888   2
   0 -13  14 3033.50 845.400   6
   0  13 -14 3056.20 1107.94   8
   0 -13  13 46.7623 98.6839   2
   0  13 -13-32.3296 72.4336   8
   0 -13  12 905.833 435.631   2
   0 -13  12 1504.48 552.802   6
   0  13 -12 866.266 531.856   8
   0 -13  11 246.053 164.118   2
   0 -13  11 262.594 223.856   6
   0  13 -11 369.238 390.136   8
   0 -13  10 200.548 260.957   2
   0 -13  10 145.090 176.738   6
   0  13 -10 11.4147 109.709   8
   0 -13   9 288.471 132.151   2
   0 -13   9 285.137 237.410   6
   0  13  -9 193.294 285.300   8
   0 -13   8 296.081 214.675   6
   0  13  -8 11.9130 123.509   8
   0  13  -7 2863.75 649.158   5
   0 -13   7 3128.72 627.499   6
   0  13  -7 2940.60 843.698   8
   0  13  -6 869.303 355.206   5
   0 -13   6 441.970 196.450   6
   0  13  -6 690.348 397.097   8
   0  13  -5 1033.70 361.836   5
   0 -13   5 933.582 292.565   6
   0  13  -5 1201.84 498.938   8
   0  13  -4 2413.99 568.031   5
   0  13  -4 2613.57 751.728   8
   0 -13   4 2306.92 466.271   6
   0  13  -3-88.9892 110.069   5
   0 -13   3 91.6018 82.4275   6
   0  13  -3-40.8782 56.5641   8
   0  13  -2 4563.54 747.695   5
   0 -13   2 4929.67 693.970   4
   0 -13   2 4461.09 479.680   3
   0  13  -2 5397.30 1045.36   8
   0 -13   2 4279.01 574.848   6
   0  13  -1 52.1805 51.6644   5
   0 -13   1 109.942 119.104   4
   0 -13   1 110.894 84.4390   3
   0  13  -1 107.136 179.571   8
   0 -13   1 102.052 108.144   6
   0  13   0 614.994 272.502   5
   0 -13   0 875.153 205.077   3
   0  13   0 778.935 143.962   1
   0 -13   0 1008.07 316.571   4
   0  13   0 717.469 363.295   8
   0 -13   0 919.054 227.420   6
   0  13   1-53.4186 157.919   5
   0 -13  -1 33.5307 15.4427   3
   0 -13  -1 22.2638 64.3193   4
   0  13   1 2.57874 103.473   8
   0 -13  -1-22.1917 42.6979   6
   0 -13  -2 1139.86 310.155   4
   0  13   2 927.789 237.453   6
   0  13   2 1192.50 375.007   5
   0  13   2 1186.73 455.483   8
   0  13   3 2680.36 358.577   6
   0 -13  -3 3425.85 566.269   4
   0  13   3 3260.84 625.324   5
   0  13   3 3466.97 805.403   8
   0 -13  -3 3332.08 376.755   3
   0 -13  -4 320.854 151.557   4
   0  13   4 385.540 160.304   6
   0  13   4 566.846 307.154   5
   0  13   4 346.401 224.605   8
   0 -13  -4 284.979 114.391   3
   0  13   5-123.043 253.839   5
   0 -13  -5 155.054 80.7771   4
   0  13   5 111.409 27.6913   6
   0  13   5 201.815 175.879   8
   0 -13  -5 202.981 90.5846   3
   0  13   6-37.1906 214.721   5
   0 -13  -6 142.656 85.1608   4
   0  13   6 208.933 84.9945   6
   0 -13  -6 222.760 111.815   3
   0  13   6 253.112 219.504   8
   0 -13  -7 1617.33 397.284   4
   0  13   7 1310.15 403.315   5
   0 -13  -7 1445.30 266.059   3
   0  13   7 1415.88 519.651   8
   0  13   7 1443.76 274.644   6
   0 -13  -7 1571.85 430.161   7
   0 -13  -8 1767.64 309.175   3
   0 -13  -8 1798.27 429.485   4
   0  13   8 2251.73 641.527   5
   0  13   8 1702.02 322.313   6
   0 -13  -8 1372.78 393.657   7
   0 -13  -9 635.995 128.330   1
   0 -13  -9 884.300 226.381   3
   0 -13  -9 949.253 314.803   4
   0 -13  -9 925.314 298.521   7
   0  13   9 863.067 249.443   6
   0 -13 -10 997.436 321.430   4
   0 -13 -10 963.485 251.320   3
   0 -13 -10 903.899 182.145   1
   0  13  10 385.860 151.477   9
   0 -13 -10 859.109 334.099   7
   0 -13 -11 171.009 167.869   4
   0 -13 -11 305.618 171.768   3
   0  13  11 283.511 265.532   9
   0 -13 -11 221.020 209.244   7
   0 -13 -12 683.927 271.232   4
   0 -13 -12 826.129 255.518   3
   0  13  12 1257.76 397.995   9
   0 -13 -12 718.780 312.208   7
   0  13  13 320.056 222.306   5
   0 -13 -13 694.724 293.528   4
   0 -13 -13 839.071 259.087   3
   0  13  13-149.008 289.552   9
   0 -13 -13 985.694 364.226   7
   0  13  14 1948.47 581.955   5
   0 -13 -14 2059.49 496.283   4
   0 -13 -14 2155.86 436.852   3
   0  13  14 1748.49 324.954   9
   0 -13 -14 2542.92 611.390   7
   0  13  15 340.037 303.520   5
   0 -13 -15 266.034 175.199   4
   0 -13 -15 258.879 147.637   3
   0  13  15 274.477 170.281   9
   0 -13 -15 195.630 146.979   7
   0 -13 -16 577.396 282.443   4
   0  13  16 1430.45 601.737   5
   0 -13 -16 618.527 251.391   3
   0  13  16 1163.36 300.524   9
   0 -13 -16 768.416 352.187   7
   0 -13 -17 626.525 304.772   4
   0  13  17 859.122 479.576   5
   0 -13 -17 600.796 258.193   3
   0  13  17 512.356 169.040   9
   0 -13 -17 905.406 383.856   7
   0  13  18 693.399 390.728   5
   0 -13 -18 285.341 212.077   4
   0 -13 -18 185.538 122.661   3
   0  13  18 382.891 187.452   9
   0 -13 -18 209.632 155.880   7
   0  13  19-66.0560 283.501   5
   0 -13 -19-79.4881 136.044   4
   0 -13 -19 57.5881 92.1567   3
   0  13  19 93.5303 141.576   9
   0 -13 -19-162.600 217.558   7
   0  13  20-30.8519 217.671   5
   0 -13 -20 42.9571 103.444   4
   0 -13 -20 181.422 188.859   3
   0  13  20-110.676 91.2605   9
   0 -13 -20-108.746 171.433   7
   0 -13 -21 75.6045 34.7840   3
   0  13  21 118.821 200.947   5
   0 -13 -21 223.914 176.797   4
   0 -13 -21 214.122 279.275   7
   0  13  22-105.950 289.000   5
   0 -13 -22 135.381 141.653   4
   0 -13 -22-12.1169 128.220   3
   0  13  22 249.764 204.346  11
   0 -13 -22-3.93929 128.594   7
   0  13  23 178.349 235.340   5
   0 -13 -23-33.8158 24.2788   4
   0 -13 -23-173.885 197.853   3
   0 -13 -23 41.3021 129.192   7
   0 -13 -24 288.033 262.302   3
   0 -13 -24 500.311 344.781   4
   0  13  24 948.684 671.584   5
   0 -13 -24 477.949 338.995   7
   0 -13 -25-3.73069 123.467   3
   0 -13 -25 270.407 257.095   4
   0  13  25-183.802 199.495   5
   0 -13 -25 261.755 276.921   7
   0 -13 -26 126.085 157.151   3
   0 -13 -26 175.500 235.148   4
   0  13  26-137.327 450.972   5
   0 -13 -26 744.416 546.743   8
   0 -13 -26-74.1158 126.646   7
   0 -13 -27 210.373 222.918   3
   0 -13 -27 136.122 135.887   4
   0  13  27-532.667 599.798   5
   0 -13 -27 62.3897 135.359   7
   0 -13 -27 723.610 582.901   8
   0 -13 -28 292.585 263.981   3
   0 -13 -28 55.8463 222.124   4
   0 -13 -28 412.638 478.959   8
   0 -13 -28-122.235 198.253   7
   0 -13 -29 620.412 393.560   3
   0 -13 -29 253.310 201.569   4
   0 -13 -29 895.500 621.419   8
   0 -13 -29 236.234 256.230   7
   0 -13 -30 251.984 274.841   3
   0  13  30 1395.87 857.314   6
   0 -13 -30 410.815 499.616   8
   0  13  31 1272.07 754.061   6
   0 -14  20 907.163 543.511   2
   0 -14  20 449.960 419.162   6
   0  14 -20 504.847 480.776   8
   0 -14  19 506.177 443.494   2
   0 -14  19 96.0219 213.878   6
   0  14 -19 252.789 398.078   8
   0 -14  18 328.729 328.788   2
   0 -14  18 244.373 365.296   6
   0  14 -18-30.5024 170.539   8
   0 -14  17 964.133 546.392   2
   0 -14  17 960.829 544.150   6
   0  14 -17 563.632 496.179   8
   0 -14  16 57.8416 141.012   2
   0 -14  16 218.372 219.817   6
   0  14 -16 151.263 226.009   8
   0 -14  15 555.601 421.979   2
   0 -14  15 1079.63 467.313   6
   0  14 -15 842.573 569.673   8
   0 -14  14 377.560 356.266   2
   0 -14  14 297.902 273.204   6
   0  14 -14 99.6144 140.874   8
   0 -14  13 1640.04 624.339   2
   0 -14  13 1530.41 615.971   6
   0  14 -13 1743.43 807.252   8
   0 -14  12 140.020 107.354   2
   0 -14  12-18.8488 108.495   6
   0  14 -12 37.2196 97.5208   8
   0 -14  11 933.718 450.663   2
   0 -14  11 1212.55 481.668   6
   0  14 -11 1444.82 696.856   8
   0 -14  10-105.868 161.322   2
   0 -14  10 181.596 158.603   6
   0  14 -10 65.5256 203.523   8
   0 -14   9 586.939 232.571   2
   0 -14   9 576.052 293.978   6
   0  14  -9 680.994 369.747   5
   0  14  -9 901.340 528.301   8
   0  14  -8 30.6351 83.9022   5
   0 -14   8-104.880 139.019   6
   0  14  -8 132.103 213.624   8
   0 -14   7 32.3706 60.3824   6
   0  14  -7-29.9391 85.2332   5
   0  14  -7 66.1394 12.3141   8
   0  14  -6 2209.91 584.732   5
   0 -14   6 2187.72 492.953   6
   0  14  -6 2390.63 776.324   8
   0  14  -5-18.2587 67.2472   5
   0 -14   5 63.3515 22.7675   6
   0  14  -5 177.207 162.077   8
   0  14  -4 2059.48 531.875   5
   0 -14   4 1791.46 421.838   6
   0  14  -4 2110.77 703.202   8
   0 -14   3 984.229 329.947   4
   0  14  -3 958.456 365.337   5
   0  14  -3 860.014 449.525   8
   0 -14   3 831.472 284.698   6
   0  14  -2 1333.17 405.613   5
   0 -14   2 1304.55 365.509   4
   0  14  -2 1259.71 511.044   8
   0 -14   2 1178.23 308.801   6
   0 -14   1 2006.65 468.643   4
   0  14  -1 1899.24 497.895   5
   0  14  -1 1943.87 629.470   8
   0 -14   1 1845.68 363.272   6
   0  14   0 235.567 118.844   5
   0  14   0 263.037 80.4013   1
   0 -14   0 448.188 226.887   4
   0 -14   0 337.867 119.374   3
   0  14   0 260.619 167.582   8
   0 -14   0 367.895 154.316   6
   0  14   1 610.700 241.826   5
   0 -14  -1 594.370 216.159   4
   0 -14  -1 633.567 177.155   3
   0  14   1 448.598 251.160   8
   0 -14  -1 807.890 214.718   6
   0 -14  -2 734.780 277.513   4
   0  14   2 1039.12 298.806   6
   0  14   2 811.225 309.605   5
   0  14   2 542.007 290.349   8
   0 -14  -2 738.667 202.003   3
   0 -14  -2 551.006 148.592   3
   0  14   3 2992.92 619.132   5
   0 -14  -3 2402.93 493.101   4
   0  14   3 2016.07 321.076   6
   0  14   3 2751.58 731.412   8
   0 -14  -3 2827.02 355.088   3
   0  14   4 3764.61 444.969   6
   0  14   4 5640.50 871.414   5
   0 -14  -4 4810.99 707.239   4
   0  14   4 5289.81 1046.96   8
   0 -14  -4 4778.36 469.169   3
   0  14   5 2519.84 541.266   5
   0 -14  -5 3486.30 592.297   4
   0  14   5 2585.57 357.781   6
   0 -14  -5 3055.43 379.967   3
   0  14   5 3253.15 799.612   8
   0 -14  -6 5299.44 757.333   4
   0  14   6 4272.35 757.001   5
   0 -14  -6 5184.54 509.806   3
   0  14   6 4929.62 1012.54   8
   0  14   6 4374.31 479.098   6
   0  14   7 626.321 226.059   5
   0 -14  -7 791.051 299.415   4
   0  14   7 695.613 202.019   6
   0 -14  -7 779.562 209.084   3
   0  14   7 760.245 430.123   8
   0 -14  -7 936.244 362.010   7
   0 -14  -8 2010.81 339.793   3
   0 -14  -8 2107.10 505.748   4
   0  14   8 1867.63 602.789   5
   0  14   8 1788.27 339.157   6
   0 -14  -8 1916.71 507.548   7
   0 -14  -9 119.568 118.289   3
   0 -14  -9 106.753 163.023   4
   0 -14  -9 336.328 237.674   7
   0  14   9 79.3734 120.607   6
   0 -14 -10 7191.65 441.101   1
   0 -14 -10 8888.33 767.585   3
   0  14  10 10500.9 1350.67   5
   0 -14 -10 8897.81 1007.23   4
   0 -14 -10 9036.18 1095.44   7
   0 -14 -11 456.624 302.175   4
   0 -14 -11 559.882 240.459   3
   0 -14 -11 337.860 127.079   1
   0  14  11 91.3518 54.4129   9
   0 -14 -11 636.613 336.532   7
   0  14  12 4785.01 898.947   5
   0 -14 -12 3611.16 647.346   4
   0 -14 -12 3429.20 512.081   3
   0  14  12 3012.48 550.575   9
   0 -14 -12 3229.77 679.150   7
   0 -14 -13 531.144 257.841   4
   0  14  13-239.885 406.324   5
   0 -14 -13 408.386 159.942   3
   0 -14 -13 401.146 223.923   7
   0 -14 -14 822.954 299.665   4
   0  14  14 547.947 321.750   5
   0 -14 -14 780.087 243.706   3
   0  14  14 78.9846 214.827   9
   0 -14 -14 835.473 372.979   7
   0 -14 -15 893.640 319.734   4
   0  14  15 625.252 378.816   5
   0 -14 -15 958.631 291.175   3
   0  14  15 812.974 229.591   9
   0 -14 -15 1029.79 384.774   7
   0 -14 -16 142.289 144.922   4
   0  14  16 569.304 406.929   5
   0 -14 -16 118.022 116.896   3
   0  14  16 650.743 290.752   9
   0 -14 -16 387.042 269.491   7
   0  14  17 601.591 405.374   5
   0 -14 -17 441.517 258.726   4
   0 -14 -17 363.847 187.361   3
   0  14  17 417.842 167.788   9
   0 -14 -17 598.955 308.713   7
   0  14  18 584.456 501.167   5
   0 -14 -18 115.707 152.592   4
   0 -14 -18 26.6800 42.4755   3
   0  14  18 132.978 72.1670   9
   0 -14 -18 336.388 246.296   7
   0 -14 -19 0.17826 82.6581   3
   0 -14 -19 106.225 76.0450   4
   0  14  19-99.1205 171.688   5
   0 -14 -19-79.8168 170.567   7
   0 -14 -20 174.351 163.797   3
   0  14  20 120.830 344.191   5
   0 -14 -20 340.909 198.119   4
   0 -14 -20 30.0854 121.593   7
   0 -14 -21-21.4351 176.430   3
   0 -14 -21 220.404 154.232   4
   0  14  21-141.815 336.693   5
   0 -14 -21 243.550 223.392   7
   0 -14 -22 228.901 217.153   4
   0  14  22 364.919 285.190   5
   0 -14 -22 173.243 163.315   3
   0  14  22 392.083 237.986  11
   0 -14 -22 557.228 367.226   7
   0  14  23-9.37475 298.785   5
   0 -14 -23 194.113 207.481   4
   0 -14 -23 12.6326 102.628   3
   0  14  23 421.125 255.231  11
   0 -14 -23 150.215 260.961   7
   0 -14 -24 673.053 312.013   3
   0 -14 -24 734.847 381.249   4
   0  14  24 810.962 490.781   5
   0 -14 -24 775.066 406.713   7
   0 -14 -25-86.5369 160.893   3
   0  14  25-215.256 442.424   5
   0 -14 -25 49.7749 80.3851   4
   0 -14 -25 121.238 231.094   7
   0 -14 -26 694.429 373.488   3
   0  14  26 387.945 394.989   5
   0 -14 -26 444.732 302.232   4
   0 -14 -26 663.657 412.507   7
   0 -14 -27 431.700 307.959   3
   0  14  27-239.762 430.744   5
   0 -14 -27 44.4247 132.473   4
   0 -14 -27 443.214 344.677   7
   0 -14 -27 910.924 686.972   8
   0 -14 -28 161.288 197.027   3
   0  14  28-350.291 445.665   5
   0 -14 -28 472.244 576.669   8
   0 -14 -28-23.4814 121.200   7
   0 -14 -29 612.677 370.493   3
   0 -14 -29 303.639 295.555   4
   0 -14 -29 688.922 599.211   8
   0 -14 -29 529.035 366.988   7
   0 -14 -30 41.4090 196.200   3
   0  14  30 1629.72 860.431   6
   0  14  31 1571.29 883.673   6
   0 -15  19-25.2396 238.627   2
   0  15 -19-158.319 442.235   8
   0 -15  18 291.405 319.553   2
   0  15 -18-9.74974 338.411   8
   0 -15  17 16.2215 138.260   2
   0  15 -17 13.2393 170.962   8
   0 -15  16-155.437 225.132   2
   0 -15  16-106.182 230.088   6
   0  15 -16-171.610 409.004   8
   0 -15  15 311.350 264.728   2
   0 -15  15 44.3403 82.9793   6
   0  15 -15 21.3750 179.378   8
   0 -15  14-49.7701 115.876   2
   0 -15  14-2.04670 112.644   6
   0  15 -14 41.6705 158.923   8
   0 -15  13-267.039 276.278   2
   0 -15  13 122.055 196.738   6
   0  15 -13-89.7754 170.643   8
   0 -15  12 335.212 340.522   2
   0 -15  12 223.204 221.557   6
   0  15 -12 96.8804 88.3564   8
   0 -15  11-17.2915 51.8900   2
   0 -15  11-13.6197 185.647   6
   0  15 -11 131.659 188.513   5
   0  15 -11 57.8632 124.641   8
   0 -15  10 1030.67 472.602   2
   0  15 -10 921.166 424.221   5
   0 -15  10 655.349 340.352   6
   0  15 -10 779.207 474.241   8
   0 -15   9-64.2531 181.839   2
   0 -15   9 425.853 270.777   6
   0  15  -9 334.198 275.396   5
   0  15  -9 142.388 169.993   8
   0 -15   8-81.2143 269.296   2
   0 -15   8 1.51689 24.3707   6
   0  15  -8 66.8004 70.6679   5
   0  15  -8-128.193 259.035   8
   0  15  -7 1022.64 404.604   5
   0 -15   7 1106.63 384.411   6
   0  15  -7 1090.52 536.302   8
   0  15  -6 107.047 89.5652   5
   0 -15   6 43.2979 59.7301   6
   0  15  -6 215.025 207.990   8
   0  15  -5 7024.93 1040.57   5
   0  15  -5 6598.90 1310.18   8
   0 -15   5 6762.73 913.383   6
   0 -15   4 165.789 141.626   4
   0  15  -4 142.693 167.383   5
   0  15  -4 191.197 249.803   8
   0 -15   4 227.144 174.306   6
   0  15  -3 1406.78 452.086   5
   0 -15   3 1624.98 438.783   4
   0  15  -3 1493.42 592.190   8
   0 -15   3 1514.53 381.164   6
   0  15  -2 329.213 240.834   5
   0 -15   2 256.248 191.098   4
   0  15  -2 414.777 408.985   8
   0 -15   2 327.282 167.652   6
   0  15  -1-66.0973 211.388   5
   0 -15   1-81.1460 165.029   4
   0  15  -1 62.7529 52.1743   1
   0  15  -1-82.5532 192.005   8
   0 -15   1 19.5572 61.4397   6
   0 -15   0 4481.92 695.772   4
   0  15   0 4097.69 752.084   5
   0  15   0 2629.14 210.779   1
   0  15   0 3933.01 947.790   8
   0 -15   0 4117.61 513.004   6
   0 -15  -1 98.0114 103.720   4
   0  15   1 55.3201 41.3678   5
   0  15   1 240.489 204.954   8
   0  15   2 4958.05 635.163   6
   0 -15  -2 4922.39 723.404   4
   0  15   2 4826.87 821.017   5
   0  15   2 4327.94 970.798   8
   0 -15  -2 4744.07 507.788   3
   0 -15  -2 4621.52 468.656   3
   0  15   3 221.499 138.390   6
   0 -15  -3 438.172 256.890   4
   0  15   3 539.278 295.561   5
   0  15   3 263.541 268.746   8
   0 -15  -3 244.524 104.400   3
   0 -15  -3 267.671 95.9701   3
   0  15   4 10236.0 1199.52   5
   0  15   4 8269.18 692.758   6
   0 -15  -4 11156.2 1079.19   4
   0  15   4 10605.3 1474.55   8
   0 -15  -4 10617.7 708.076   3
   0  15   5 160.061 47.8985   6
   0 -15  -5 381.550 207.472   4
   0  15   5 111.457 83.9674   5
   0  15   5 264.959 297.109   8
   0 -15  -5 436.266 168.652   3
   0  15   6 6914.97 998.859   5
   0  15   6 7175.82 618.876   6
   0 -15  -6 8859.55 968.987   4
   0 -15  -6 8465.71 649.994   3
   0  15   6 7709.31 1258.88   8
   0  15   7-62.8529 245.145   5
   0 -15  -7 606.269 287.459   4
   0  15   7 412.844 152.849   6
   0 -15  -7 609.056 196.380   3
   0  15   7 661.327 440.257   8
   0 -15  -7 552.440 343.233   7
   0 -15  -8 8162.05 684.586   3
   0 -15  -8 8426.18 978.444   4
   0  15   8 7349.11 1115.83   5
   0 -15  -8 7710.36 1042.23   7
   0  15   8 7540.54 667.638   6
   0 -15  -9 667.506 216.689   3
   0 -15  -9 454.911 272.550   4
   0  15   9 564.702 197.652   6
   0 -15  -9 521.597 291.641   7
   0 -15 -10 982.290 256.352   3
   0 -15 -10 996.818 365.008   4
   0 -15 -10 823.483 340.139   7
   0 -15 -11 2230.04 531.489   4
   0 -15 -11 2140.39 397.030   3
   0  15  11 1365.11 312.351   9
   0 -15 -11 2058.83 564.316   7
   0 -15 -12 490.509 249.600   4
   0 -15 -12 415.776 210.426   3
   0  15  12 254.719 165.888   9
   0 -15 -12 370.291 250.980   7
   0  15  13 800.523 309.772   5
   0 -15 -13 1493.58 439.012   4
   0 -15 -13 1384.84 330.364   3
   0  15  13 1637.90 404.688   9
   0 -15 -13 1204.25 385.020   7
   0 -15 -14-54.7201 87.3647   4
   0 -15 -14 9.21203 25.8042   3
   0 -15 -14 26.9108 33.2219   7
   0  15  15-143.637 174.161   5
   0 -15 -15-32.1735 131.276   4
   0 -15 -15-4.90842 77.0363   3
   0  15  15-296.584 245.647   9
   0 -15 -15 119.805 165.458   7
   0 -15 -16 628.455 278.535   4
   0  15  16 1083.62 538.808   5
   0 -15 -16 946.354 304.739   3
   0  15  16 931.446 305.254   9
   0 -15 -16 599.898 309.763   7
   0  15  17 494.302 330.172   5
   0 -15 -17 177.981 79.2784   4
   0 -15 -17 179.523 114.505   3
   0  15  17 544.522 234.432   9
   0 -15 -17 110.894 119.480   7
   0 -15 -18 3538.72 639.298   3
   0 -15 -18 3711.77 769.716   4
   0  15  18 3989.28 1062.26   5
   0 -15 -18 3677.95 806.255   7
   0 -15 -19 235.779 202.184   3
   0 -15 -19 201.284 251.033   4
   0  15  19 604.445 583.389   5
   0 -15 -19 217.876 233.957   7
   0 -15 -20 1393.41 430.429   3
   0 -15 -20 1415.46 492.614   4
   0  15  20 1949.33 858.158   5
   0 -15 -20 1777.18 606.552   7
   0 -15 -21 253.951 180.228   3
   0  15  21 478.901 405.555   5
   0 -15 -21 305.950 218.198   4
   0 -15 -21 496.903 355.157   7
   0 -15 -22 1814.88 525.428   3
   0  15  22 2165.07 863.654   5
   0 -15 -22 1988.22 614.842   4
   0 -15 -22 2304.32 683.219   7
   0  15  23 963.687 585.794   5
   0 -15 -23 1257.91 541.862   4
   0 -15 -23 886.846 368.389   3
   0  15  23 1298.01 422.070  11
   0 -15 -23 1003.05 499.411   7
   0 -15 -24 436.762 263.348   3
   0 -15 -24 262.548 267.464   4
   0  15  24 830.871 661.069   5
   0 -15 -24 737.198 426.321   7
   0 -15 -25 685.919 368.178   3
   0 -15 -25 970.546 498.580   4
   0  15  25 535.056 403.223   5
   0 -15 -25 1051.40 518.718   7
   0 -15 -26 17.9703 114.093   3
   0 -15 -26-17.0902 76.3807   4
   0  15  26 87.6305 326.399   5
   0 -15 -26 124.345 261.867   7
   0 -15 -27 1022.01 467.371   3
   0  15  27 386.911 298.155   5
   0 -15 -27 700.120 314.088   4
   0 -15 -27 1050.97 542.457   7
   0 -15 -28 137.591 215.734   3
   0  15  28-220.174 492.930   5
   0 -15 -28-83.6259 217.242   4
   0 -15 -28-144.698 203.246   7
   0 -15 -28 486.933 551.022   8
   0 -15 -29-30.5602 100.542   3
   0  15  29 1329.80 796.719   6
   0 -15 -29-60.2296 162.448   4
   0  15  29-243.263 557.597   5
   0 -15 -29 477.905 409.985   7
   0 -15 -29 992.188 782.998   8
   0 -15 -30 144.489 93.8563   3
   0  15  30 1505.41 827.517   6
   0  15  31 924.543 719.358   6
   0 -16  18 361.929 369.982   2
   0  16 -18-123.035 242.125   8
   0 -16  17 338.016 299.566   2
   0  16 -17 11.5899 317.422   8
   0 -16  16 158.513 310.839   2
   0  16 -16-200.105 315.939   8
   0 -16  15-90.3160 211.374   2
   0  16 -15 16.5401 204.813   8
   0 -16  14-46.8170 209.545   2
   0  16 -14-16.7706 309.832   8
   0 -16  13 68.4200 161.476   2
   0  16 -13 86.0202 97.5949   8
   0 -16  12 112.046 119.569   2
   0  16 -12 45.9922 95.5165   5
   0 -16  12 189.492 188.370   6
   0  16 -12 104.233 211.660   8
   0 -16  11 292.589 240.299   2
   0 -16  11 33.9159 136.130   6
   0  16 -11 0.58667 117.577   5
   0  16 -11 157.492 237.545   8
   0 -16  10-72.9959 200.989   2
   0 -16  10-33.5953 90.4662   6
   0  16 -10 129.336 221.395   5
   0  16 -10 120.370 266.699   8
   0 -16   9 431.876 298.383   2
   0 -16   9 205.510 102.875   6
   0  16  -9 725.440 387.643   5
   0  16  -9 575.019 410.012   8
   0 -16   8-111.522 274.490   2
   0  16  -8 33.3831 45.3137   5
   0 -16   8-158.234 214.067   6
   0  16  -8 41.1262 71.8794   8
   0 -16   7-155.952 238.387   6
   0  16  -7 78.7624 205.213   5
   0  16  -7 146.659 229.844   8
   0  16  -6 61.4423 161.577   5
   0 -16   6 201.005 74.5966   6
   0  16  -6 164.104 107.538   8
   0 -16   5 547.672 284.578   4
   0  16  -5 594.090 314.417   5
   0 -16   5 659.789 282.032   6
   0  16  -5 820.947 480.616   8
   0 -16   4 1659.44 466.381   4
   0  16  -4 1642.14 542.739   5
   0  16  -4 1759.71 702.378   8
   0 -16   4 1388.00 393.052   6
   0  16  -3 1229.76 428.064   5
   0 -16   3 1043.28 356.249   4
   0  16  -3 1326.97 622.678   8
   0 -16   3 1241.46 352.321   6
   0  16  -2 413.443 213.358   5
   0 -16   2 372.101 176.024   4
   0  16  -2 464.970 395.929   8
   0 -16   2 553.143 228.731   6
   0  16  -1-102.067 206.684   5
   0 -16   1-28.1664 126.009   4
   0  16  -1 54.5953 46.0765   1
   0  16  -1-226.938 377.318   8
   0 -16   1 68.1419 80.1719   6
   0 -16   0 122.540 85.2329   4
   0  16   0-13.7140 99.0616   5
   0  16   0 7.32600 74.8081   8
   0 -16   0 173.582 148.980   6
   0  16   1 3160.72 696.074   5
   0 -16  -1 3251.51 616.916   4
   0  16   1 3383.70 902.386   8
   0  16   2 596.612 317.004   5
   0 -16  -2 627.407 280.856   4
   0  16   2 235.312 127.967   8
   0 -16  -2 350.587 117.318   3
   0 -16  -3 7303.17 913.427   4
   0  16   3 5870.48 948.415   5
   0  16   3 6379.81 1205.94   8
   0 -16  -3 6584.91 559.588   3
   0 -16  -4 230.154 184.233   4
   0  16   4 437.716 318.370   5
   0  16   4 249.620 314.560   8
   0 -16  -4 180.375 99.2156   3
   0 -16  -5 8536.16 984.412   4
   0  16   5 7770.85 1085.76   5
   0  16   5 8113.18 1336.85   8
   0 -16  -5 8439.61 644.065   3
   0  16   6 1486.84 457.267   5
   0 -16  -6 2111.18 512.583   4
   0 -16  -6 1894.37 326.804   3
   0  16   6 1942.69 714.836   8
   0  16   7 6474.66 1037.53   5
   0 -16  -7 7644.22 958.878   4
   0 -16  -7 7691.45 645.246   3
   0  16   7 7269.75 1295.26   8
   0 -16  -7 8069.04 1087.79   7
   0 -16  -8 7899.48 686.731   3
   0 -16  -8 7303.54 975.271   4
   0  16   8 6209.82 1065.24   5
   0 -16  -8 7107.74 1050.77   7
   0 -16  -9 6987.26 669.705   3
   0 -16  -9 7279.67 954.216   4
   0  16   9 6945.84 1175.57   5
   0 -16  -9 6577.45 989.040   7
   0 -16 -10 9334.80 808.737   3
   0 -16 -10 10256.4 1142.71   4
   0  16  10 10391.9 1443.90   5
   0 -16 -10 9410.26 1206.63   7
   0 -16 -11 1213.46 300.908   3
   0 -16 -11 1701.75 488.602   4
   0 -16 -11 1341.61 451.048   7
   0 -16 -12 7983.36 1033.48   4
   0  16  12 11062.4 1489.74   5
   0 -16 -12 7871.88 786.617   3
   0  16  12 7203.04 872.044   9
   0 -16 -12 8097.74 1136.70   7
   0 -16 -13 394.846 298.389   4
   0  16  13-77.4340 161.180   5
   0 -16 -13 450.500 237.993   3
   0  16  13 385.612 245.245   9
   0 -16 -13 357.996 292.968   7
   0 -16 -14 1724.78 495.215   4
   0  16  14 1222.34 409.838   5
   0 -16 -14 1858.19 409.221   3
   0  16  14 2241.90 415.146   9
   0 -16 -14 1967.34 573.168   7
   0  16  15 178.604 215.039   5
   0 -16 -15 264.364 217.093   4
   0 -16 -15 187.585 169.066   3
   0  16  15-327.721 230.063   9
   0 -16 -15 225.341 223.496   7
   0  16  16 2844.03 786.087   5
   0 -16 -16 2282.59 579.667   4
   0 -16 -16 2386.23 487.392   3
   0  16  16 2154.11 434.233   9
   0 -16 -16 2171.11 614.549   7
   0 -16 -17 134.260 127.653   3
   0 -16 -17 265.936 152.335   4
   0  16  17 515.632 393.590   5
   0 -16 -17 219.199 240.414   7
   0 -16 -18 527.764 271.748   3
   0 -16 -18 660.433 342.266   4
   0  16  18 530.358 376.552   5
   0 -16 -18 799.695 402.112   7
   0 -16 -19 2896.45 605.236   3
   0 -16 -19 2640.60 672.804   4
   0  16  19 3009.70 937.906   5
   0 -16 -19 3001.56 749.293   7
   0 -16 -20 331.213 229.417   3
   0  16  20 797.555 577.693   5
   0 -16 -20 261.556 275.463   4
   0 -16 -20 155.169 232.952   7
   0 -16 -21 1420.52 451.985   3
   0  16  21 1380.04 715.266   5
   0 -16 -21 1187.60 493.065   4
   0 -16 -21 1292.60 513.579   7
   0 -16 -22 319.648 224.061   3
   0  16  22 876.726 608.025   5
   0 -16 -22 467.127 305.649   4
   0 -16 -22 620.461 421.309   7
   0 -16 -23 1814.21 542.439   3
   0 -16 -23 1961.08 642.184   4
   0  16  23 1617.29 773.179   5
   0 -16 -23 2187.70 746.476   7
   0 -16 -24 920.379 449.484   4
   0  16  24 1381.73 768.024   5
   0 -16 -24 894.545 399.052   3
   0  16  24 1248.42 418.058  11
   0 -16 -24 1703.97 657.497   7
   0 -16 -25 180.580 128.680   3
   0  16  25 498.657 568.150   5
   0 -16 -25 303.787 308.201   4
   0 -16 -25 236.895 284.870   7
   0 -16 -26 1655.50 569.741   3
   0 -16 -26 1525.33 579.685   4
   0  16  26 1662.60 878.527   5
   0 -16 -26 1621.48 618.595   7
   0 -16 -27 56.7432 126.123   3
   0  16  27 110.494 339.307   5
   0 -16 -27 112.202 233.012   4
   0 -16 -27 67.3618 151.378   7
   0 -16 -28 1191.22 516.775   3
   0  16  28 711.711 418.212   5
   0 -16 -28 1404.77 584.789   4
   0  16  28 2970.18 1091.86   6
   0 -16 -28 1504.33 659.249   7
   0 -16 -29 77.7283 225.274   3
   0 -16 -29 41.0859 185.752   4
   0  16  29-569.350 579.573   5
   0 -16 -29 608.505 576.842   8
   0 -16 -29-71.2197 122.493   7
   0 -16 -30 683.074 424.715   3
   0  16  30 1672.81 848.923   6
   0  17 -17 561.477 516.145   8
   0 -17  16-50.8020 166.352   2
   0  17 -16 85.4757 183.243   8
   0 -17  15 290.495 309.791   2
   0  17 -15 92.3671 179.466   8
   0 -17  14 132.754 231.357   2
   0  17 -14-34.3468 204.747   8
   0 -17  13-5.48313 142.679   2
   0  17 -13-32.6348 148.407   8
   0 -17  12 55.2410 196.450   2
   0  17 -12-83.1046 188.316   8
   0 -17  11 15.4856 59.3481   2
   0  17 -11-82.8130 245.128   8
   0 -17  10-27.0601 55.0090   2
   0  17 -10-40.7303 105.774   5
   0  17 -10-91.0721 235.882   8
   0 -17   9 213.062 228.819   2
   0  17  -9 115.979 186.861   5
   0  17  -9 136.180 264.261   8
   0 -17   8 261.581 244.272   2
   0  17  -8 380.159 248.225   5
   0  17  -8 218.592 277.476   8
   0 -17   7-173.266 319.133   2
   0  17  -7 72.1213 89.6032   5
   0  17  -7 154.070 286.374   8
   0 -17   6-29.1243 85.5726   4
   0  17  -6 160.157 172.568   5
   0  17  -6 378.356 424.832   8
   0  17  -5 185.255 193.884   5
   0 -17   5 148.663 97.9672   4
   0  17  -5 313.254 280.736   8
   0  17  -4 1908.41 582.439   5
   0 -17   4 1911.43 529.528   4
   0  17  -4 2027.67 778.811   8
   0 -17   4 1494.60 390.348   6
   0  17  -3 1164.30 457.573   5
   0 -17   3 1561.87 474.856   4
   0  17  -3 1566.71 691.322   8
   0 -17   3 1436.85 376.780   6
   0  17  -2 2062.53 558.030   5
   0 -17   2 2085.00 532.246   4
   0  17  -2 1804.41 689.352   8
   0 -17   2 2018.41 421.082   6
   0  17  -1 671.888 316.598   5
   0 -17   1 1261.20 403.518   4
   0  17  -1 908.429 483.114   8
   0 -17   1 830.890 251.897   6
   0 -17   0-21.3651 40.6197   4
   0  17   0 102.321 78.5518   5
   0  17   0 48.5385 234.625   8
   0  17   1 4088.47 799.425   5
   0 -17  -1 3917.43 698.135   4
   0  17   1 3951.76 1007.47   8
   0 -17  -1 3689.29 432.187   3
   0  17   2 273.587 249.067   5
   0 -17  -2 225.648 215.259   4
   0  17   2 15.3809 86.9742   8
   0 -17  -2 99.9021 66.9490   3
   0 -17  -3 3546.43 663.617   4
   0  17   3 3843.63 781.873   5
   0  17   3 3087.86 858.075   8
   0 -17  -3 3312.24 395.446   3
   0  17   4 630.286 320.710   5
   0 -17  -4 442.384 206.368   4
   0  17   4 518.757 370.890   8
   0 -17  -4 386.542 136.797   3
   0  17   5 705.655 90.1623   5
   0 -17  -5 1221.41 381.331   4
   0  17   5 1061.58 533.328   8
   0 -17  -5 1031.11 215.246   3
   0  17   6 5487.02 959.894   5
   0 -17  -6 6106.72 870.873   4
   0 -17  -6 5964.16 556.065   3
   0  17   6 5919.46 1210.62   8
   0  17   7 27.2413 241.321   5
   0 -17  -7 168.117 208.314   4
   0 -17  -7 98.8373 84.6478   3
   0  17   7 358.688 478.067   8
   0 -17  -7 193.185 220.480   7
   0 -17  -8 9277.60 741.662   3
   0  17   8 8448.77 1307.07   5
   0 -17  -8 9512.56 1117.83   4
   0 -17  -8 8435.75 1170.88   7
   0 -17  -9 113.772 113.516   3
   0 -17  -9 348.568 275.211   4
   0  17   9 528.178 429.850   5
   0 -17  -9 24.6046 90.1883   7
   0 -17 -10 6958.70 686.182   3
   0  17  10 7513.19 1253.76   5
   0 -17 -10 6802.76 960.536   4
   0 -17 -10 6144.50 993.792   7
   0 -17 -11 1904.15 378.019   3
   0 -17 -11 2114.62 553.855   4
   0 -17 -11 1776.41 566.375   7
   0 -17 -12 859.115 333.490   4
   0 -17 -12 734.554 255.000   3
   0  17  12 172.110 174.756   9
   0 -17 -12 662.737 374.290   7
   0  17  13 7272.51 1205.61   5
   0 -17 -13 7185.12 1022.19   4
   0 -17 -13 7464.19 793.271   3
   0  17  13 6029.20 818.619   9
   0 -17 -13 7262.76 1109.39   7
   0  17  14 863.771 474.386   5
   0 -17 -14 1466.90 482.287   4
   0 -17 -14 1381.18 365.570   3
   0  17  14 1743.58 480.701   9
   0 -17 -14 1472.51 510.526   7
   0 -17 -15 6162.75 984.692   4
   0  17  15 5909.02 1143.06   5
   0 -17 -15 6130.22 767.406   3
   0  17  15 4762.75 627.531   9
   0 -17 -15 5829.61 1010.90   7
   0 -17 -16 340.149 225.791   3
   0 -17 -16 259.555 234.876   4
   0  17  16 574.779 448.095   5
   0 -17 -16 285.846 256.921   7
   0 -17 -17 2306.79 501.190   3
   0 -17 -17 2215.16 603.577   4
   0  17  17 1735.81 651.630   5
   0 -17 -17 2432.93 656.886   7
   0 -17 -18 2377.55 534.140   3
   0 -17 -18 2112.26 612.960   4
   0  17  18 2491.19 829.674   5
   0 -17 -18 1999.40 612.560   7
   0 -17 -19 1708.77 468.751   3
   0  17  19 2047.33 776.638   5
   0 -17 -19 1643.67 554.559   4
   0 -17 -19 1534.76 562.812   7
   0 -17 -20 5427.18 856.613   3
   0 -17 -20 5512.66 1019.66   4
   0  17  20 5669.94 1312.73   5
   0 -17 -20 5661.61 1080.74   7
   0 -17 -21 277.720 220.654   3
   0  17  21 208.349 366.149   5
   0 -17 -21 257.369 270.971   4
   0 -17 -21 117.175 99.4703   7
   0 -17 -22 2421.41 607.214   3
   0 -17 -22 2380.69 665.887   4
   0  17  22 2160.09 892.832   5
   0 -17 -22 2549.47 770.563   7
   0 -17 -23 42.4088 108.347   3
   0 -17 -23 266.355 232.462   4
   0  17  23 253.439 195.975   5
   0 -17 -23-64.2847 90.2418   7
   0 -17 -24 1555.96 508.206   3
   0  17  24 1317.99 690.114   5
   0 -17 -24 1883.99 652.466   4
   0 -17 -24 2384.35 782.746   7
   0 -17 -25 789.325 363.754   3
   0 -17 -25 504.308 342.257   4
   0  17  25 1148.40 620.994   5
   0 -17 -25 1093.57 551.123   7
   0 -17 -26 320.731 250.083   3
   0 -17 -26 183.695 159.485   4
   0  17  26 636.586 525.082   5
   0 -17 -26 196.492 240.042   7
   0 -17 -27 585.543 371.964   3
   0  17  27 274.758 248.968   5
   0 -17 -27 763.986 413.197   4
   0 -17 -27 573.342 401.193   7
   0 -17 -28 117.190 169.422   3
   0 -17 -28 162.299 223.623   4
   0  17  28 149.238 335.838   5
   0 -17 -28-116.624 182.914   7
   0 -17 -29 158.276 204.513   3
   0  17  29 851.139 616.765   6
   0  18 -16-166.278 325.889   8
   0 -18  15 158.648 261.104   2
   0  18 -15 167.554 413.147   8
   0 -18  14 103.454 167.821   2
   0  18 -14-258.023 367.915   8
   0 -18  13 211.345 244.635   2
   0  18 -13 201.279 266.489   8
   0 -18  12-144.743 222.748   2
   0  18 -12 244.914 303.421   8
   0 -18  11 27.0907 119.420   2
   0  18 -11 15.6397 244.571   8
   0 -18  10-63.2706 270.676   2
   0  18 -10 1181.46 717.681   8
   0 -18   9-3.51983 235.415   2
   0  18  -9 209.714 411.888   8
   0 -18   8 1554.71 540.102   4
   0 -18   8 1900.33 723.484   2
   0  18  -8 1889.88 643.939   5
   0  18  -8 1671.95 812.517   8
   0  18  -7 360.407 301.132   5
   0  18  -7 552.632 483.342   8
   0 -18   7 497.435 278.462   4
   0 -18   7 311.325 261.004   2
   0  18  -6 1743.70 581.754   5
   0  18  -6 1827.43 768.039   8
   0 -18   6 1767.14 527.818   4
   0 -18   6 2005.99 666.893   2
   0  18  -5 72.6878 158.731   5
   0  18  -5 93.8361 242.049   8
   0 -18   5 41.2121 147.309   4
   0  18  -4 1018.86 408.622   5
   0  18  -4 1406.75 668.371   8
   0 -18   4 1316.36 448.827   4
   0 -18   3 3000.53 668.659   4
   0  18  -3 2633.10 680.601   5
   0  18  -3 2860.57 936.824   8
   0  18  -2-34.1450 83.8206   5
   0  18  -2 67.2617 163.407   8
   0 -18   2 54.3505 97.0862   4
   0 -18   1 1948.74 526.544   4
   0  18  -1 1885.05 550.289   5
   0  18  -1 1988.01 742.831   8
   0 -18   0 668.736 305.191   4
   0  18   0 428.898 266.729   5
   0  18   0 352.691 331.757   8
   0 -18  -1 53.9342 20.4018   4
   0  18   1 26.6790 164.974   5
   0  18   1 102.178 191.138   8
   0  18   2 620.170 344.042   5
   0 -18  -2 451.140 232.212   4
   0  18   2 368.140 239.954   8
   0  18   3 250.455 246.068   5
   0 -18  -3-162.900 226.697   4
   0  18   3-233.143 308.258   8
   0 -18  -3 64.9281 49.8862   3
   0  18   4 216.821 143.585   5
   0 -18  -4 39.1794 65.0558   4
   0  18   4 328.010 280.286   8
   0 -18  -4 168.962 81.0093   3
   0  18   5-13.2796 301.145   5
   0 -18  -5 230.889 94.2327   4
   0  18   5 574.604 417.433   8
   0 -18  -5 316.545 102.700   3
   0  18   6 706.267 258.913   5
   0 -18  -6 1516.53 440.333   4
   0 -18  -6 1276.67 251.184   3
   0  18   6 1338.49 598.697   8
   0  18   7 2166.04 607.303   5
   0 -18  -7 2721.91 607.198   4
   0 -18  -7 2902.25 395.237   3
   0  18   7 2940.46 900.410   8
   0 -18  -7 2856.70 704.899   7
   0 -18  -8 203.105 116.793   3
   0  18   8 365.203 271.092   5
   0 -18  -8 233.679 203.042   4
   0 -18  -8 58.7626 115.502   7
   0 -18  -9 4699.87 544.453   3
   0  18   9 4406.42 991.906   5
   0 -18  -9 4933.93 837.993   4
   0 -18  -9 4859.79 902.249   7
   0 -18 -10 518.150 193.360   3
   0 -18 -10 541.969 287.841   4
   0 -18 -10 343.076 129.797   7
   0 -18 -11 2038.78 385.231   3
   0 -18 -11 2356.26 584.194   4
   0  18  11 3463.43 886.485   5
   0 -18 -11 2027.95 600.557   7
   0 -18 -12 622.656 297.966   4
   0 -18 -12 832.677 252.698   3
   0  18  12 221.330 141.607   9
   0 -18 -12 679.215 353.553   7
   0 -18 -13 1762.62 489.771   4
   0  18  13 1812.35 629.749   5
   0 -18 -13 1821.59 379.450   3
   0  18  13 1425.20 404.096   9
   0 -18 -13 2131.20 640.544   7
   0 -18 -14 1648.11 512.276   4
   0  18  14 939.745 349.281   5
   0 -18 -14 1703.38 395.438   3
   0  18  14 1941.16 513.506   9
   0 -18 -14 1602.92 548.265   7
   0 -18 -15 2722.23 505.017   3
   0 -18 -15 2849.87 674.349   4
   0  18  15 1956.91 689.965   5
   0 -18 -15 2982.23 757.528   7
   0 -18 -16 2893.70 543.622   3
   0  18  16 2891.89 848.415   5
   0 -18 -16 3089.97 718.519   4
   0 -18 -16 2787.63 736.371   7
   0 -18 -17 169.903 155.590   3
   0  18  17 332.779 298.727   5
   0 -18 -17 154.277 134.847   4
   0 -18 -17 385.550 304.249   7
   0 -18 -18 1564.59 424.167   3
   0 -18 -18 1498.10 475.983   4
   0  18  18 1990.58 750.831   5
   0 -18 -18 1585.99 588.887   7
   0 -18 -19 178.326 102.071   3
   0 -18 -19-105.441 187.730   4
   0  18  19 454.443 436.674   5
   0 -18 -19 196.023 208.251   7
   0 -18 -20 1089.25 374.775   3
   0  18  20 1530.49 741.063   5
   0 -18 -20 1025.11 414.268   4
   0 -18 -20 900.028 435.793   7
   0 -18 -21 472.140 247.348   3
   0 -18 -21 488.010 350.661   4
   0  18  21 634.969 562.473   5
   0 -18 -21 375.205 295.416   7
   0 -18 -22 214.159 191.969   3
   0  18  22-52.4254 194.095   5
   0 -18 -22 164.441 157.351   4
   0 -18 -22 252.477 174.230   7
   0 -18 -23 256.738 188.471   3
   0 -18 -23 45.5070 181.919   4
   0  18  23-4.64210 192.645   5
   0 -18 -23 280.154 250.178   7
   0 -18 -24-28.0195 24.9998   3
   0 -18 -24 191.435 201.336   4
   0  18  24-64.0242 139.816   5
   0 -18 -24 196.868 283.821   7
   0 -18 -25 133.670 137.037   3
   0  18  25 245.789 327.652   5
   0 -18 -25 90.5962 115.209   4
   0 -18 -25 367.294 314.750   7
   0 -18 -26 751.353 389.979   3
   0  18  26 649.816 500.175   5
   0 -18 -26 422.701 308.605   4
   0 -18 -26 526.167 394.803   7
   0 -18 -27 206.128 233.142   3
   0 -18 -27-156.006 193.736   4
   0  18  27-376.853 552.068   5
   0 -18 -27 173.598 248.073   7
   0 -18 -28 869.799 441.400   3
   0 -18 -28 753.115 469.181   4
   0  18  28 576.410 453.764   5
   0 -18 -28 792.663 488.938   7
   0 -18 -29 24.0472 112.682   3
   0  19 -15 205.749 270.172   8
   0  19 -14 35.6690 166.558   8
   0 -19  13-72.5486 63.9344   2
   0  19 -13-52.1626 103.838   8
   0 -19  12 425.253 355.930   2
   0  19 -12 1050.70 687.617   8
   0 -19  11 318.958 278.417   4
   0 -19  11 64.3064 172.177   2
   0  19 -11 291.280 446.135   8
   0 -19  10 1312.19 517.256   4
   0 -19  10 1205.72 578.915   2
   0  19 -10 1952.21 913.494   8
   0  19  -9 576.884 489.227   8
   0 -19   9 461.512 309.777   4
   0 -19   9 166.257 55.1630   2
   0  19  -8 817.019 575.393   8
   0 -19   8 509.912 336.191   2
   0 -19   8 749.893 356.203   4
   0  19  -7 1791.07 827.623   8
   0 -19   7 1207.57 463.044   4
   0 -19   7 1344.65 606.714   2
   0  19  -6 477.864 415.353   8
   0 -19   6 204.459 197.917   4
   0 -19   6 306.558 292.896   2
   0 -19   5 2544.33 657.230   4
   0  19  -5 1939.34 604.979   5
   0  19  -5 2245.41 874.931   8
   0 -19   5 2674.37 825.874   2
   0  19  -4 166.535 94.7716   5
   0  19  -4 275.840 334.828   8
   0 -19   4 462.905 274.025   4
   0 -19   3 2069.64 565.520   4
   0  19  -3 1929.37 586.531   5
   0  19  -3 2219.42 861.208   8
   0 -19   2 701.084 334.693   4
   0  19  -2 518.732 313.155   5
   0  19  -2 664.736 478.785   8
   0 -19   1 65.6021 89.1858   4
   0  19  -1 13.4529 33.5147   5
   0  19  -1 129.094 111.420   8
   0 -19   0 948.577 376.418   4
   0  19   0 901.338 416.731   5
   0  19   0 1261.04 629.260   8
   0 -19  -1 56.6760 113.032   4
   0  19   1 258.800 199.620   5
   0  19   1 67.8888 94.8941   8
   0 -19  -2 128.104 129.818   4
   0  19   2 377.774 282.881   5
   0  19   2 209.691 182.445   8
   0  19   3 153.439 250.610   5
   0 -19  -3-108.830 163.564   4
   0  19   3-94.7820 178.168   8
   0 -19  -4 58.7042 75.1724   4
   0  19   4-364.363 328.823   5
   0  19   4-19.8189 182.831   8
   0 -19  -5 408.528 228.570   4
   0  19   5 24.3877 277.955   5
   0  19   5 410.397 312.519   8
   0 -19  -6 248.414 217.026   4
   0  19   6-285.365 394.794   5
   0  19   6 160.898 254.451   8
   0  19   7 1506.32 522.477   5
   0 -19  -7 2028.42 535.018   4
   0  19   7 2107.48 749.469   8
   0 -19  -7 2109.98 629.813   7
   0 -19  -8 463.622 171.906   3
   0  19   8 441.787 329.613   5
   0 -19  -8 550.990 286.171   4
   0 -19  -8 611.855 340.171   7
   0 -19  -9 307.218 151.440   3
   0 -19  -9 110.174 131.677   4
   0 -19  -9 242.472 144.294   7
   0 -19 -10 269.955 132.917   3
   0 -19 -10 134.456 115.637   4
   0 -19 -10 67.8533 76.2254   7
   0 -19 -11 98.1676 114.691   4
   0 -19 -11-61.3756 91.1723   7
   0 -19 -12-206.363 213.585   4
   0 -19 -12 88.3914 84.9848   3
   0  19  12-468.789 428.357   9
   0 -19 -12-195.138 210.329   7
   0 -19 -13 510.502 275.966   4
   0  19  13 1081.90 425.910   5
   0 -19 -13 644.409 234.112   3
   0  19  13 331.601 179.016   9
   0 -19 -13 804.484 400.785   7
   0 -19 -14 261.796 165.892   3
   0 -19 -14 174.077 150.074   4
   0 -19 -14 434.362 328.667   7
   0 -19 -15 1131.19 327.600   3
   0  19  15 609.998 313.444   5
   0 -19 -15 1076.81 441.192   4
   0 -19 -15 874.014 389.426   7
   0 -19 -16 82.2870 121.908   3
   0 -19 -16 7.81719 84.8523   4
   0  19  16-156.971 235.004   5
   0 -19 -16 33.6110 63.4244   7
   0 -19 -17 120.711 98.8014   3
   0  19  17 362.815 360.369   5
   0 -19 -17 124.911 158.239   4
   0 -19 -17 127.493 96.0806   7
   0 -19 -18 83.7039 101.867   3
   0  19  18 324.270 325.451   5
   0 -19 -18 129.679 165.427   4
   0 -19 -18-33.0855 89.8416   7
   0 -19 -19 355.923 199.871   3
   0 -19 -19 206.993 201.653   4
   0  19  19 659.181 460.624   5
   0 -19 -19 286.840 235.188   7
   0 -19 -20 112.373 156.171   3
   0 -19 -20 64.0661 74.8769   4
   0  19  20-240.206 356.984   5
   0 -19 -20 17.3403 84.1091   7
   0 -19 -21 59.6616 56.7907   3
   0 -19 -21 147.534 40.1378   4
   0  19  21 25.3402 334.366   5
   0 -19 -21 235.519 259.860   7
   0 -19 -22-45.9485 123.770   3
   0  19  22-212.878 438.932   5
   0 -19 -22 40.6619 132.410   4
   0 -19 -22 106.115 71.7244   7
   0 -19 -23 58.5049 97.7936   3
   0 -19 -23 4.89467 106.862   4
   0  19  23-144.877 200.155   5
   0 -19 -23-99.5847 205.595   7
   0 -19 -24 150.010 161.427   3
   0 -19 -24 327.892 305.987   4
   0  19  24 172.387 283.734   5
   0 -19 -24 154.936 248.973   7
   0 -19 -25 9.82355 29.0602   3
   0  19  25-133.898 240.314   5
   0 -19 -25 219.325 225.278   4
   0 -19 -25 117.440 188.655   7
   0 -19 -26 278.800 234.249   3
   0  19  26 176.590 208.818   5
   0 -19 -26 253.397 260.157   4
   0 -19 -26 295.991 315.224   7
   0 -19 -27-156.525 167.426   3
   0 -19 -27 144.276 173.891   4
   0  19  27 113.059 149.652   5
   0 -19 -27-73.6510 175.070   7
   0 -19 -28 247.936 226.927   3
   0 -19 -29 327.757 352.659   3
   0  20 -13 386.009 380.933   8
   0  20 -12 281.910 392.064   8
   0 -20  12-128.238 168.914   2
   0  20 -11 822.706 632.689   8
   0 -20  11 1014.35 624.502   2
   0  20 -10 197.605 277.500   8
   0 -20  10 716.097 495.829   2
   0  20  -9 1623.52 836.704   8
   0 -20   9 940.736 429.264   4
   0 -20   9 971.751 549.278   2
   0  20  -8 1049.37 638.176   8
   0 -20   8 897.039 411.856   4
   0 -20   8 709.321 467.002   2
   0  20  -7 465.879 449.437   8
   0 -20   7 20.7162 67.8769   4
   0 -20   7 223.590 252.006   2
   0  20  -6 2047.31 926.278   8
   0 -20   6 1924.98 577.623   4
   0 -20   6 1955.04 731.199   2
   0  20  -5 170.334 297.882   8
   0 -20   5 396.781 272.159   4
   0 -20   5 295.954 310.958   2
   0 -20   4 2569.70 650.448   4
   0  20  -4 2387.95 934.773   8
   0 -20   3 524.281 282.009   4
   0  20  -3 423.740 271.116   5
   0  20  -3 478.553 477.621   8
   0  20  -2 2568.93 690.884   5
   0 -20   2 2729.66 666.110   4
   0  20  -2 2759.60 955.803   8
   0 -20   1 4.70986 114.916   4
   0  20  -1 96.1787 107.649   5
   0  20  -1 24.8380 119.935   8
   0 -20   0 1432.56 469.322   4
   0  20   0 1467.22 516.309   5
   0  20   0 1416.14 661.545   8
   0 -20  -1-83.9644 187.158   4
   0  20   1 248.142 244.088   5
   0  20   1 59.3096 140.070   8
   0  20   2 273.580 254.440   5
   0 -20  -2 152.400 140.569   4
   0  20   2 40.1498 96.0076   8
   0  20   3 400.566 208.563   5
   0 -20  -3 212.645 169.405   4
   0  20   3 103.814 111.984   8
   0 -20  -4 90.5477 52.4801   4
   0  20   4 42.3480 82.6437   8
   0 -20  -5 44.5915 85.0117   4
   0  20   5-145.440 225.213   8
   0  20   6-192.264 288.728   5
   0 -20  -6-73.2036 141.847   4
   0  20   6-114.713 245.939   8
   0 -20  -7 10.6244 28.0604   4
   0  20   7-79.3693 154.395   5
   0  20   7 35.8302 125.689   8
   0 -20  -7-5.50616 193.094   7
   0  20   8 407.483 439.975   5
   0 -20  -8 107.586 179.719   4
   0 -20  -8-17.5173 213.026   7
   0  20   9 382.237 443.955   5
   0 -20  -9 284.442 215.711   4
   0 -20  -9 269.310 219.765   7
   0 -20 -10-19.7350 90.4388   4
   0 -20 -10-45.5290 178.630   7
   0 -20 -11 735.684 340.394   4
   0 -20 -11 432.333 278.835   7
   0 -20 -12 94.6864 106.982   4
   0 -20 -12 245.365 256.521   7
   0  20  13 975.850 475.674   5
   0 -20 -13 565.758 283.393   4
   0 -20 -13 547.816 324.313   7
   0 -20 -14 579.928 223.739   3
   0 -20 -14 682.577 345.946   4
   0  20  14-32.9700 289.962   5
   0 -20 -14 746.987 405.338   7
   0 -20 -15 128.406 117.456   3
   0 -20 -15 18.5988 104.928   4
   0 -20 -15 96.9563 162.682   7
   0 -20 -16 175.692 106.047   3
   0  20  16 330.808 295.424   5
   0 -20 -16 129.033 141.462   4
   0 -20 -16 107.483 122.123   7
   0 -20 -17 10.9252 53.2867   3
   0 -20 -17-146.782 100.577   4
   0  20  17 306.413 341.667   5
   0 -20 -17 182.022 281.641   7
   0 -20 -18-17.1620 65.1563   3
   0  20  18 325.160 374.245   5
   0 -20 -18-14.2592 160.646   4
   0 -20 -18 35.9251 121.627   7
   0 -20 -19 73.1963 115.951   3
   0 -20 -19-38.2777 176.612   4
   0 -20 -19 77.3190 133.183   7
   0 -20 -20-60.7902 130.320   3
   0  20  20 597.942 533.231   5
   0 -20 -20-1.75688 98.4954   4
   0 -20 -20 318.708 336.556   7
   0 -20 -21-41.4579 122.237   3
   0 -20 -21-87.6639 158.278   4
   0  20  21 144.722 279.134   5
   0 -20 -21 13.0106 175.544   7
   0 -20 -22-49.6806 110.724   3
   0 -20 -22 134.171 200.394   4
   0  20  22 253.938 223.309   5
   0 -20 -22 23.2365 187.408   7
   0 -20 -23 136.673 142.242   3
   0 -20 -23 293.223 294.061   4
   0  20  23-73.6160 261.230   5
   0 -20 -23 98.6968 153.098   7
   0 -20 -24 215.629 216.103   3
   0  20  24 137.798 337.956   5
   0 -20 -24-77.8251 145.150   4
   0 -20 -24-60.7173 149.400   7
   0 -20 -25 0.78437 113.882   3
   0 -20 -25 31.5637 104.774   4
   0 -20 -25-2.63842 166.085   7
   0 -20 -26 251.452 235.212   3
   0  20  26 136.636 394.556   5
   0 -20 -26 136.254 172.546   4
   0 -20 -26 427.777 368.453   7
   0  20  27-200.072 277.105   5
   0 -20 -27 35.6073 153.330   3
   0 -20 -28 120.255 70.5664   3
   0  21 -12-30.3634 178.182   8
   0  21 -11 289.850 368.987   8
   0  21 -10 1050.63 746.967   8
   0 -21  10 735.009 485.414   2
   0  21  -9 100.659 281.565   8
   0 -21   9 170.071 277.460   2
   0  21  -8 1054.79 676.723   8
   0 -21   8 1488.51 659.072   2
   0  21  -7-12.3828 200.136   8
   0 -21   7 288.611 250.976   4
   0 -21   7 400.847 380.188   2
   0  21  -6 280.387 361.165   8
   0 -21   6 233.033 53.6371   2
   0 -21   6 321.625 210.033   4
   0 -21   5 625.676 365.482   4
   0  21  -5 352.811 467.744   8
   0 -21   5 718.636 387.329   2
   0 -21   4 238.497 196.526   4
   0  21  -4-93.5739 241.332   8
   0 -21   4 335.073 336.177   2
   0 -21   3 212.531 189.106   4
   0  21  -3 392.637 426.635   8
   0 -21   2 380.555 226.457   4
   0  21  -2 645.125 468.282   8
   0 -21   1 370.990 241.123   4
   0  21  -1 729.782 522.697   8
   0  21   0 278.068 259.939   5
   0 -21   0 524.271 286.656   4
   0  21   0 465.823 424.972   8
   0 -21  -1 483.124 260.878   4
   0  21   1 509.820 283.206   5
   0  21   1 756.764 524.656   8
   0  21   2 188.745 176.837   5
   0 -21  -2-78.7760 131.771   4
   0  21   2-85.5540 90.6496   8
   0 -21  -3 64.5322 66.1702   4
   0  21   3-436.186 517.088   5
   0  21   3 4.20004 100.621   8
   0  21   4 112.149 299.935   5
   0 -21  -4 678.731 316.713   4
   0  21   4 399.018 321.347   8
   0  21   5-348.864 449.199   5
   0 -21  -5-19.2762 79.6022   4
   0  21   5-86.8606 108.002   8
   0 -21  -6 565.850 301.062   4
   0  21   6 104.182 168.677   5
   0  21   6 293.581 288.611   8
   0  21   7 24.9939 84.0198   5
   0 -21  -7 40.0628 67.9553   4
   0  21   7 251.366 310.638   8
   0 -21  -7 488.891 311.081   7
   0 -21  -8 6.33358 60.5638   4
   0  21   8 467.790 493.335   5
   0 -21  -8 134.342 92.3004   7
   0  21   9 858.811 555.901   5
   0 -21  -9 613.571 302.147   4
   0 -21  -9 380.350 240.658   7
   0 -21 -10 123.551 117.048   4
   0 -21 -10 176.613 207.615   7
   0 -21 -11 570.858 328.591   4
   0 -21 -11 331.697 265.257   7
   0 -21 -12-111.206 169.255   4
   0 -21 -12 120.898 181.743   7
   0 -21 -13 106.141 52.6362   4
   0 -21 -13 44.8559 145.370   7
   0 -21 -14 136.392 155.201   4
   0 -21 -14 118.230 192.791   7
   0  21  15-135.922 241.320   5
   0 -21 -15 60.8410 91.5667   4
   0 -21 -15-5.97070 209.155   7
   0 -21 -16-92.5204 51.9665   4
   0 -21 -16-124.365 178.810   7
   0 -21 -17 42.6094 105.020   4
   0  21  17 105.697 263.796   5
   0 -21 -17 201.757 289.283   7
   0 -21 -18-26.6412 21.8377   4
   0  21  18-193.376 270.756   5
   0 -21 -18 113.893 189.536   7
   0 -21 -19 254.957 216.799   4
   0  21  19 269.600 359.804   5
   0 -21 -19 328.362 300.235   7
   0 -21 -20 198.956 226.287   4
   0 -21 -20 1.35166 137.590   7
   0 -21 -21 65.2690 144.579   4
   0  21  21 134.068 188.241   5
   0 -21 -21 33.2918 52.0893   7
   0 -21 -22 154.273 218.208   4
   0  21  22 202.413 246.974   5
   0 -21 -22 109.254 181.511   7
   0 -21 -23-68.1997 65.8344   4
   0  21  23 93.1199 404.316   5
   0 -21 -23-120.818 185.995   7
   0 -21 -24 440.084 334.034   4
   0  21  24 17.9335 231.439   5
   0 -21 -24 263.486 260.862   7
   0 -21 -25 178.637 223.714   4
   0  21  25-113.589 359.665   5
   0 -21 -25 39.7258 143.672   7
   0  21  26 161.805 310.675   5
   0  22 -10-237.354 362.871   8
   0  22  -9 219.539 155.640   8
   0  22  -8 321.585 301.992   8
   0 -22   8 56.4070 212.880   2
   0  22  -7 511.589 328.493   8
   0 -22   7 451.862 335.283   2
   0  22  -6 179.575 157.698   8
   0 -22   6 534.875 392.869   2
   0 -22   5 463.922 313.501   4
   0  22  -5 207.687 318.010   8
   0 -22   5 64.0321 98.5508   2
   0 -22   4 442.008 285.552   4
   0  22  -4 443.423 386.479   8
   0 -22   4 188.718 162.683   2
   0 -22   3 17.5476 70.3390   4
   0  22  -3-50.4494 280.210   8
   0 -22   3-111.648 223.579   2
   0 -22   2 675.796 356.928   4
   0  22  -2 702.370 499.119   8
   0 -22   2 1045.82 537.150   2
   0 -22   1-185.031 212.366   4
   0  22  -1 275.234 351.896   8
   0 -22   0 643.666 326.903   4
   0  22   0 587.061 496.779   8
   0 -22  -1 141.590 138.454   4
   0  22   1 50.1367 78.4000   8
   0 -22  -2 585.858 317.465   4
   0  22   2 767.668 547.838   8
   0 -22  -3 174.286 205.970   4
   0  22   3-613.863 533.527   5
   0  22   3 408.013 393.231   8
   0  22   4 264.440 270.320   5
   0 -22  -4 833.291 382.759   4
   0  22   4 554.379 479.990   8
   0 -22  -5 31.3978 83.8273   4
   0  22   5-350.826 426.733   5
   0  22   5 197.747 301.678   8
   0 -22  -6 195.310 140.955   4
   0  22   6 148.996 94.3781   5
   0  22   6 180.670 292.216   8
   0 -22  -6 391.521 316.917   7
   0  22   7 266.291 318.224   5
   0 -22  -7 211.326 232.436   4
   0  22   7 301.123 328.510   8
   0 -22  -7 293.173 353.268   7
   0  22   8 418.683 449.666   5
   0 -22  -8 51.6329 160.232   4
   0 -22  -8-206.552 275.250   7
   0 -22  -9-37.4093 16.0803   4
   0 -22  -9 14.2457 198.083   7
   0 -22 -10 244.159 204.710   4
   0 -22 -10 54.6470 173.273   7
   0 -22 -11 152.444 209.563   4
   0 -22 -11 204.463 244.269   7
   0 -22 -12 128.131 56.0801   4
   0 -22 -12 153.792 227.714   7
   0 -22 -13-209.391 214.832   4
   0  22  13-189.194 133.205   5
   0 -22 -13 4.33573 109.491   7
   0 -22 -14 76.4957 129.108   4
   0 -22 -14 290.469 321.759   7
   0 -22 -15 30.9415 203.166   4
   0  22  15 355.122 314.990   5
   0 -22 -15 223.196 257.240   7
   0  22  16 733.812 499.624   5
   0 -22 -16 1130.16 471.717   4
   0 -22 -16 911.626 472.792   7
   0  22  17 648.871 475.654   5
   0 -22 -17 270.953 245.044   4
   0 -22 -17 422.750 377.303   7
   0  22  18 969.979 595.646   5
   0 -22 -18 912.745 443.811   4
   0 -22 -18 793.581 446.783   7
   0 -22 -19 586.050 363.822   4
   0  22  19 163.966 256.178   5
   0 -22 -19 386.850 325.652   7
   0 -22 -20 192.071 211.910   4
   0  22  20 485.314 434.323   5
   0 -22 -20 28.8351 127.072   7
   0  22  21 494.735 413.090   5
   0 -22 -21 513.210 359.941   4
   0 -22 -21 691.861 421.973   7
   0 -22 -22 167.986 247.925   4
   0  22  22 474.353 501.298   5
   0 -22 -22-126.760 257.362   7
   0  22  23 408.181 363.362   5
   0 -22 -23 362.772 300.260   4
   0 -22 -23 233.345 240.280   7
   0 -22 -24 265.092 269.031   4
   0  22  24 148.363 75.2614   5
   0 -22 -24-25.2100 158.733   7
   0  22  25 71.6025 191.198   5
   0 -22 -25 130.719 208.404   4
   0  23  -8 12.7038 123.001   8
   0  23  -7-157.236 268.133   8
   0  23  -6 242.375 343.161   8
   0 -23   6 565.770 440.805   2
   0  23  -5 62.8899 156.513   8
   0 -23   5 270.067 276.658   2
   0  23  -4 215.691 217.568   8
   0 -23   4-44.8997 206.643   2
   0 -23   3-18.9528 90.9364   4
   0  23  -3 125.421 195.824   8
   0 -23   3-239.477 352.528   2
   0 -23   2 121.504 133.990   4
   0  23  -2 54.5537 121.090   8
   0 -23   2 122.353 180.727   2
   0 -23   1 260.525 210.506   4
   0  23  -1-25.0456 209.165   8
   0 -23   1 488.362 351.698   2
   0 -23   0 314.079 261.279   4
   0  23   0 583.802 519.253   8
   0 -23  -1-39.6164 172.594   4
   0  23   1 261.304 370.310   8
   0 -23  -2-16.1353 118.742   4
   0  23   2 156.880 314.830   8
   0 -23  -3 397.212 287.901   4
   0  23   3-12.8931 189.759   8
   0 -23  -4 801.850 363.202   4
   0  23   4 720.125 541.060   8
   0  23   5-331.407 426.732   5
   0 -23  -5 195.146 189.125   4
   0  23   5 270.330 372.060   8
   0 -23  -6 823.042 408.884   4
   0  23   6 284.375 243.442   5
   0  23   6 603.028 481.151   8
   0 -23  -6 688.007 390.906   7
   0 -23  -7 86.3519 145.664   4
   0  23   7 102.673 283.090   5
   0  23   7 244.025 317.691   8
   0 -23  -7-98.8124 183.292   7
   0  23   8 804.955 560.889   5
   0 -23  -8 465.443 340.424   4
   0 -23  -8 431.700 329.564   7
   0 -23  -9 102.938 136.379   4
   0 -23  -9 67.8068 215.395   7
   0 -23 -10 1334.24 531.349   4
   0 -23 -10 1201.37 531.385   7
   0 -23 -11 537.775 335.987   4
   0 -23 -11 335.691 267.251   7
   0 -23 -12 419.088 295.270   4
   0 -23 -12 471.152 365.668   7
   0 -23 -13 332.186 221.558   4
   0 -23 -13 746.961 452.266   7
   0 -23 -14 20.9738 100.659   4
   0  23  14-240.619 344.432   5
   0 -23 -14 102.041 173.886   7
   0  23  15-5.40939 197.229   5
   0 -23 -15 563.871 347.246   4
   0 -23 -15 626.125 447.827   7
   0  23  16 375.357 386.500   5
   0 -23 -16 90.6872 196.955   4
   0 -23 -16 230.033 310.562   7
   0 -23 -17 2070.05 672.085   4
   0  23  17 2044.33 866.063   5
   0 -23 -17 2132.31 732.890   7
   0  23  18 327.115 346.434   5
   0 -23 -18 409.935 376.842   4
   0 -23 -18 91.1491 161.099   7
   0  23  19 858.869 574.126   5
   0 -23 -19 577.713 333.916   4
   0 -23 -19 799.551 455.389   7
   0  23  20-96.8434 141.902   5
   0 -23 -20 277.377 302.996   4
   0 -23 -20-132.709 155.974   7
   0  23  21 579.606 513.606   5
   0 -23 -21 453.295 344.559   4
   0 -23 -21 213.654 271.424   7
   0  23  22 546.731 647.820   5
   0 -23 -22 601.158 362.564   4
   0 -23 -22 672.633 424.307   7
   0  23  23 726.207 574.456   5
   0 -23 -23 581.044 409.840   4
   0 -23 -23 411.838 355.896   7
   0 -23 -24 605.968 401.371   4
   0  23  24 640.816 619.476   5
   0  24  -6-27.4697 267.980   8
   0  24  -5 441.921 435.865   8
   0  24  -4-190.052 201.119   8
   0 -24   4 20.0841 167.674   2
   0  24  -3-162.781 278.992   8
   0 -24   3 35.2652 64.7497   2
   0  24  -2 61.8617 155.628   8
   0 -24   2-476.904 395.867   2
   0 -24   1 134.115 102.936   4
   0  24  -1-240.322 305.583   8
   0 -24   1 29.3929 93.5221   2
   0 -24   0 200.511 158.975   4
   0  24   0 425.421 429.190   8
   0 -24   0-44.4659 154.887   2
   0 -24  -1 528.419 330.668   4
   0  24   1 469.696 465.291   8
   0 -24  -1 506.486 343.759   2
   0 -24  -2 295.041 225.132   4
   0  24   2 673.019 550.472   8
   0 -24  -3 50.7450 44.7898   4
   0  24   3 191.975 375.008   8
   0 -24  -4 671.874 363.803   4
   0  24   4 456.915 413.906   8
   0 -24  -5 218.436 188.167   4
   0  24   5 178.236 311.404   8
   0 -24  -6 725.411 384.873   4
   0  24   6 662.068 525.588   8
   0 -24  -6 1006.38 478.517   7
   0 -24  -7 67.3867 119.750   4
   0 -24  -7-138.128 273.187   7
   0 -24  -8 177.863 199.858   4
   0 -24  -8 40.6561 101.123   7
   0 -24  -9 24.3010 54.8977   4
   0 -24  -9 142.311 181.483   7
   0 -24 -10 322.932 275.884   4
   0 -24 -10-139.530 276.349   7
   0 -24 -11 576.002 369.892   4
   0 -24 -11 558.920 370.427   7
   0 -24 -12 772.365 390.724   4
   0  24  12 1645.12 627.741   5
   0 -24 -12 402.380 379.076   7
   0  24  13-287.841 294.098   5
   0 -24 -13 299.860 242.955   4
   0 -24 -13 382.757 384.300   7
   0 -24 -14 532.082 352.068   4
   0  24  14 633.858 401.410   5
   0 -24 -14 747.120 461.392   7
   0 -24 -15 1.51631 130.174   4
   0  24  15 234.627 276.373   5
   0 -24 -15 315.698 312.568   7
   0 -24 -16 1780.51 623.123   4
   0  24  16 2030.32 864.947   5
   0 -24 -16 1384.63 598.229   7
   0 -24 -17 185.223 225.039   4
   0  24  17 649.528 544.768   5
   0 -24 -17 297.688 310.050   7
   0  24  18 3283.84 1076.69   5
   0 -24 -18 2631.95 784.172   4
   0 -24 -18 2648.57 847.232   7
   0  24  19 290.127 342.933   5
   0 -24 -19 135.958 195.715   4
   0 -24 -19 395.943 358.904   7
   0 -24 -20 1031.46 520.308   4
   0  24  20 987.378 663.383   5
   0 -24 -20 1001.04 539.989   7
   0 -24 -21 532.525 388.105   4
   0  24  21 469.513 442.003   5
   0 -24 -21 525.732 402.738   7
   0 -24 -22 581.998 338.939   4
   0  24  22 810.264 457.651   5
   0 -24 -22 1008.78 531.320   7
   0  24  23 452.331 534.999   5
   0  24  24-52.6399 76.4646   5
   0  25  -4 279.814 370.353   8
   0  25  -3 364.668 361.460   8
   0  25  -2 411.661 443.160   8
   0  25  -1 271.031 346.969   8
   0 -25   1 86.9684 61.1282   2
   0  25   0 298.871 369.550   8
   0 -25   0 130.695 333.052   2
   0  25   1 348.624 390.995   8
   0 -25  -1 22.0684 166.566   2
   0 -25  -2 792.430 407.939   4
   0  25   2 649.117 559.995   8
   0 -25  -2 279.720 278.473   2
   0 -25  -3 169.563 103.708   4
   0 -25  -3 273.586 253.661   2
   0 -25  -4 255.802 186.593   4
   0  25   4 156.607 405.528   8
   0 -25  -5 253.032 242.966   4
   0  25   5 377.480 439.709   8
   0 -25  -5 142.591 274.388   7
   0 -25  -6 268.902 274.557   4
   0  25   6 662.956 547.207   8
   0 -25  -6 251.199 269.607   7
   0 -25  -7 493.468 334.472   4
   0 -25  -7 530.510 408.126   7
   0 -25  -8 99.8907 227.362   4
   0 -25  -8-93.4238 285.538   7
   0 -25  -9 1340.54 546.118   4
   0 -25  -9 414.583 311.445   7
   0 -25 -10 321.540 263.207   4
   0 -25 -10 298.804 262.772   7
   0 -25 -11 601.013 385.732   4
   0 -25 -11 664.089 463.973   7
   0 -25 -12 1422.60 549.101   4
   0  25  12 558.544 433.403   5
   0 -25 -12 1824.46 731.587   7
   0 -25 -13 4.14136 111.577   4
   0 -25 -13-62.3547 94.3385   7
   0  25  14 1858.33 806.601   5
   0 -25 -14 1821.48 627.693   4
   0 -25 -14 2377.15 801.058   7
   0 -25 -15 395.796 302.729   4
   0  25  15 167.688 261.424   5
   0 -25 -15 149.978 262.159   7
   0 -25 -16 1880.00 651.692   4
   0  25  16 1932.82 845.547   5
   0 -25 -16 1806.42 704.520   7
   0  25  17 881.446 621.123   5
   0 -25 -17 511.934 321.273   4
   0 -25 -17 597.855 446.402   7
   0 -25 -18 932.613 481.892   4
   0  25  18 1028.06 679.687   5
   0 -25 -18 865.321 435.082   7
   0 -25 -19 1305.68 572.887   4
   0  25  19 1155.07 682.828   5
   0 -25 -19 1548.92 653.449   7
   0 -25 -20 449.130 359.602   4
   0  25  20 203.549 318.387   5
   0 -25 -20 104.393 217.499   7
   0 -25 -21 716.258 457.134   4
   0  25  21 1032.67 690.839   5
   0  25  22 320.648 190.066   5
   0  26  -1 381.116 547.896   8
   0  26   0 217.800 341.717   8
   0  26   1 324.206 436.565   8
   0 -26  -1 341.234 288.682   2
   0  26   2 211.746 425.149   8
   0 -26  -2-3.31578 227.701   2
   0  26   3 410.196 479.845   8
   0 -26  -3-8.40068 138.647   2
   0 -26  -4-46.4615 93.9489   4
   0 -26  -4 185.663 271.221   2
   0  26   4 318.129 415.660   8
   0 -26  -5 478.596 322.646   4
   0 -26  -5 99.8498 144.936   2
   0  26   5 266.122 361.599   8
   0 -26  -5 431.028 360.462   7
   0 -26  -6 147.312 175.172   4
   0 -26  -6 124.284 291.168   7
   0 -26  -7 514.700 296.821   4
   0 -26  -7 347.173 325.565   7
   0 -26  -8 291.113 295.999   4
   0 -26  -8 545.153 398.963   7
   0 -26  -9 357.199 299.741   4
   0 -26  -9-56.2166 215.327   7
   0 -26 -10 1001.48 470.315   4
   0 -26 -10 685.059 434.758   7
   0 -26 -11 116.862 218.653   4
   0 -26 -11 324.824 337.734   7
   0 -26 -12 799.217 435.447   4
   0 -26 -12 721.874 483.526   7
   0 -26 -13 364.396 274.740   4
   0 -26 -13 922.103 545.273   7
   0 -26 -14 20.9334 94.8771   4
   0 -26 -14 99.0068 177.710   7
   0 -26 -15 271.168 255.765   4
   0 -26 -15 269.873 227.016   7
   0 -26 -16-146.662 205.420   4
   0 -26 -16-124.967 193.041   7
   0  26  17 133.189 285.901   5
   0 -26 -17 310.697 282.657   4
   0 -26 -17 100.909 82.0908   7
   0  26  18 802.601 578.929   5
   0 -26 -18 306.686 261.498   4
   0 -26 -18 377.652 380.919   7
   0  26  19 980.077 648.675   5
   0 -26 -19 611.801 405.705   4
   0  26  20 1114.97 707.119   5
   0  26  21 468.573 466.928   5
   0 -27  -4 159.179 283.312   2
   0  27   4 426.642 488.639   8
   0 -27  -5 114.149 125.386   2
   0 -27  -6 233.344 306.397   2
   0 -27  -6 18.0921 141.424   7
   0 -27  -7-40.1128 89.0884   2
   0 -27  -7-7.15085 94.7486   4
   0 -27  -7 115.167 158.162   7
   0 -27  -8 152.371 33.5758   2
   0 -27  -8 699.468 419.388   4
   0 -27  -8 411.869 299.357   7
   0 -27  -9-131.017 233.812   2
   0 -27  -9 142.944 276.659   4
   0 -27  -9-72.8019 125.471   7
   0 -27 -10 604.029 382.063   2
   0 -27 -10 490.049 341.400   4
   0 -27 -10 496.128 424.445   7
   0 -27 -11 181.446 246.403   2
   0 -27 -11 294.940 276.844   4
   0 -27 -11 33.2886 192.080   7
   0 -27 -12 97.9164 173.097   4
   0 -27 -12 337.722 265.091   7
   0 -27 -13 41.9615 47.4837   4
   0 -27 -13 234.529 271.114   7
   0 -27 -14-58.2902 194.883   4
   0 -27 -15 4.95935 55.8489   4
   0 -27 -16-38.3132 218.900   4
   0 -27 -17-13.5565 152.540   4
   0 -28  -8 188.137 190.450   2
   0 -28  -9 706.127 466.511   2
   0 -28 -10 44.0187 153.776   4
   0 -28 -11 240.238 267.611   4
   0 -28 -12 30.6761 59.7838   4
   0 -28 -13-31.4182 64.4690   4
   0 -28 -14-54.1352 125.285   4
   1 -27 -16-242.692 260.233   4
   1 -27 -15-24.1057 90.9735   4
   1 -27 -14 24.7928 42.1822   4
   1 -27 -13 58.7354 114.788   4
   1 -27 -12 105.075 152.517   4
   1 -27 -11 221.916 215.682   4
   1 -27 -10 296.930 275.578   4
   1 -27  -9-24.2408 103.753   2
   1 -27  -8-64.1966 168.218   2
   1 -27  -7-36.4478 239.480   2
   1 -27  -6-364.983 377.055   2
   1 -27  -5 88.8073 239.658   2
  -1  26  20 644.093 541.369   5
  -1  26  19 163.499 292.661   5
   1 -26 -18 811.890 443.239   4
  -1  26  18 986.531 630.542   5
   1 -26 -17 344.698 258.542   4
  -1  26  17 86.7387 180.996   5
   1 -26 -16 635.357 396.147   4
  -1  26  16 767.860 523.653   5
   1 -26 -16 861.126 493.411   7
   1 -26 -15 219.664 283.684   4
  -1  26  15-71.7124 226.554   5
   1 -26 -15 137.594 120.334   7
   1 -26 -14 587.567 321.263   4
   1 -26 -14 767.472 472.899   7
   1 -26 -13 440.809 324.950   4
   1 -26 -13 351.503 358.313   7
   1 -26 -12 803.116 422.688   4
   1 -26 -12 677.046 486.590   7
   1 -26 -11 901.866 444.369   4
   1 -26 -11 844.743 493.187   7
   1 -26 -10 5.86029 162.185   2
   1 -26 -10 382.384 310.638   4
   1 -26 -10 183.865 207.198   7
   1 -26  -9 815.553 474.994   2
   1 -26  -9 977.810 431.834   4
   1 -26  -9 1090.27 577.834   7
   1 -26  -8 190.074 249.614   2
   1 -26  -8 330.918 310.640   4
   1 -26  -8-79.6873 112.156   7
   1 -26  -7 646.090 465.047   2
   1 -26  -7 770.982 406.249   4
   1 -26  -7 325.862 257.762   7
   1 -26  -6 33.8662 222.504   2
   1 -26  -6-120.799 254.058   7
   1 -26  -5 484.396 374.070   2
   1 -26  -5-108.982 205.785   7
   1 -26  -4 290.991 272.645   2
   1 -26  -4 369.518 352.147   7
  -1  26   3 361.392 554.158   8
   1 -26  -3 58.8219 185.094   2
  -1  26   2 865.855 678.905   8
   1 -26  -2 243.725 285.659   2
  -1  26   1 202.869 343.120   8
  -1  26   0 549.115 555.910   8
  -1  25  21 483.738 447.643   5
  -1  25  20 762.344 564.686   5
   1 -25 -20 1022.90 511.096   4
  -1  25  19 1019.18 651.580   5
   1 -25 -19 450.093 324.774   4
   1 -25 -19 840.600 493.068   7
  -1  25  18 919.991 632.482   5
   1 -25 -18 865.437 465.220   4
   1 -25 -18 1140.04 560.645   7
  -1  25  17 710.874 584.276   5
   1 -25 -17 743.471 398.592   4
   1 -25 -17 865.377 526.495   7
  -1  25  16-96.9303 174.302   5
   1 -25 -16 208.143 235.765   4
   1 -25 -16 281.248 294.178   7
   1 -25 -15 1234.93 523.783   4
  -1  25  15 509.538 455.061   5
   1 -25 -15 869.069 461.975   7
   1 -25 -14 383.757 324.950   4
  -1  25  14-349.806 372.010   5
   1 -25 -14 461.542 400.168   7
  -1  25  13 697.813 517.478   5
   1 -25 -13 1406.76 548.425   4
   1 -25 -13 839.430 493.846   7
   1 -25 -12 246.880 220.062   4
   1 -25 -12 132.380 153.591   7
   1 -25 -11 542.446 350.177   2
   1 -25 -11 196.337 211.819   4
   1 -25 -11 420.440 304.861   7
   1 -25 -10 1277.39 555.296   2
   1 -25 -10 1754.90 593.316   4
   1 -25 -10 1487.94 628.359   7
   1 -25  -9 8.25116 168.775   2
   1 -25  -9 166.046 249.379   4
   1 -25  -9-46.0502 164.822   7
   1 -25  -8 1274.05 569.130   2
   1 -25  -8 1764.66 630.726   4
   1 -25  -8 1319.29 633.229   7
   1 -25  -7 28.4770 113.069   2
   1 -25  -7 316.164 299.796   4
   1 -25  -7 227.715 233.635   7
   1 -25  -6 537.523 426.759   2
   1 -25  -6 967.345 455.776   4
   1 -25  -6 861.783 523.683   7
   1 -25  -5 346.556 309.977   2
   1 -25  -5 343.200 286.468   4
   1 -25  -5 265.632 239.731   7
   1 -25  -4 532.417 402.844   2
  -1  25   4 1093.39 766.793   8
   1 -25  -4 1063.94 576.521   7
  -1  25   3 1358.23 776.533   8
   1 -25  -3 560.730 489.427   2
  -1  25   2 519.470 583.064   8
   1 -25  -2-2.97383 132.602   2
  -1  25   1 1509.05 852.694   8
   1 -25  -1 1193.47 633.129   2
  -1  25   0 480.690 522.365   8
   1 -25   0 154.442 153.498   2
  -1  25  -1 801.875 573.813   8
  -1  25  -2-14.7254 343.483   8
  -1  25  -3 607.327 544.810   8
  -1  24  23 733.801 523.655   5
   1 -24 -22 205.056 227.511   4
  -1  24  22 814.506 593.043   5
   1 -24 -21 635.826 378.973   4
  -1  24  21 785.589 596.823   5
   1 -24 -21 735.566 437.223   7
  -1  24  20 477.457 464.753   5
   1 -24 -20 166.622 204.768   4
   1 -24 -20-41.5036 187.446   7
  -1  24  19 508.374 492.415   5
   1 -24 -19 728.769 408.854   4
   1 -24 -19 354.645 356.655   7
   1 -24 -18 121.647 213.340   4
  -1  24  18 816.633 576.400   5
   1 -24 -18 107.506 247.024   7
  -1  24  17 856.886 565.829   5
   1 -24 -17 1052.47 494.347   4
   1 -24 -17 1074.82 506.588   7
   1 -24 -16 788.378 411.804   4
  -1  24  16 567.327 397.164   5
   1 -24 -16 837.080 458.713   7
  -1  24  15 213.869 279.413   5
   1 -24 -15 673.540 382.063   4
   1 -24 -15 477.829 389.771   7
   1 -24 -14 2817.90 757.904   4
  -1  24  14 1449.02 716.339   5
   1 -24 -14 2365.06 784.629   7
   1 -24 -13 342.795 291.921   4
   1 -24 -13 476.781 364.833   7
   1 -24 -12 1725.01 584.779   4
   1 -24 -12 1508.43 607.769   7
   1 -24 -11-33.6511 112.993   4
   1 -24 -11-37.7003 140.462   7
   1 -24 -10 927.995 421.771   4
   1 -24 -10 678.177 412.662   7
   1 -24  -9 506.931 371.382   4
  -1  24   9 1182.86 656.874   5
   1 -24  -9 306.497 256.470   7
   1 -24  -8 832.336 406.934   4
  -1  24   8 846.455 624.066   5
   1 -24  -8 526.443 400.513   7
   1 -24  -7 324.337 272.752   4
  -1  24   7 260.191 280.932   5
   1 -24  -7 304.372 247.673   7
   1 -24  -6 190.164 117.596   2
   1 -24  -6 392.105 294.540   4
   1 -24  -6 325.921 284.918   7
   1 -24  -5 739.193 388.182   4
   1 -24  -5 571.151 339.202   2
  -1  24   5 624.944 554.456   8
   1 -24  -5 799.729 455.107   7
   1 -24  -4 123.447 232.180   4
  -1  24   4 98.6062 319.808   8
   1 -24  -4-352.873 324.680   2
   1 -24  -3 397.903 280.842   4
  -1  24   3 717.169 545.873   8
   1 -24  -3 118.405 111.523   2
   1 -24  -2 397.660 259.578   4
  -1  24   2 745.680 582.183   8
   1 -24  -2 682.825 454.811   2
  -1  24   1 122.299 309.242   8
   1 -24  -1-103.868 236.997   2
  -1  24   0 589.999 504.453   8
   1 -24   0 320.314 286.167   2
  -1  24  -1 135.764 257.579   8
   1 -24   1 32.1566 135.158   2
  -1  24  -2 151.119 290.091   8
   1 -24   2 50.4848 142.167   2
  -1  24  -3-82.6534 54.6928   8
   1 -24   3-71.1832 261.460   2
  -1  24  -4 309.315 370.171   8
  -1  24  -5 149.961 199.328   8
  -1  24  -6 35.4510 120.771   8
  -1  23  24 617.573 475.673   5
  -1  23  23 434.815 408.449   5
   1 -23 -23 413.677 346.196   4
   1 -23 -23 294.935 297.942   7
  -1  23  22 1332.71 784.060   5
   1 -23 -22 748.445 426.733   4
   1 -23 -22 579.626 428.827   7
  -1  23  21 1282.40 745.751   5
   1 -23 -21 891.297 451.607   4
   1 -23 -21 228.266 255.981   7
  -1  23  20 383.016 391.122   5
   1 -23 -20-83.1485 130.118   4
   1 -23 -20 137.229 247.664   7
  -1  23  19 163.092 249.300   5
   1 -23 -19-163.969 226.462   4
   1 -23 -19 51.3869 37.2525   7
   1 -23 -18 769.892 407.384   4
  -1  23  18 813.714 574.998   5
   1 -23 -18 988.619 502.162   7
   1 -23 -17-55.0058 114.204   4
  -1  23  17 450.867 393.475   5
   1 -23 -17 348.466 334.965   7
   1 -23 -16 1796.99 611.061   4
  -1  23  16 1660.63 797.082   5
   1 -23 -16 2026.40 697.213   7
  -1  23  15 207.906 284.786   5
   1 -23 -15 448.348 317.117   4
   1 -23 -15 370.355 321.499   7
   1 -23 -14 1667.41 576.493   4
  -1  23  14 4.09464 212.967   5
   1 -23 -14 964.290 503.093   7
   1 -23 -13 229.525 182.805   4
   1 -23 -13 138.232 130.610   7
   1 -23 -12 153.823 154.988   4
   1 -23 -12 302.181 346.339   7
   1 -23 -11 776.632 372.089   4
   1 -23 -11 624.642 401.799   7
   1 -23 -10-48.5303 53.7110   4
   1 -23 -10 82.6600 218.363   7
  -1  23   9 635.113 583.420   5
   1 -23  -9 247.266 205.554   4
   1 -23  -9 224.936 180.363   7
   1 -23  -8 225.092 199.080   4
  -1  23   8 307.330 251.685   5
   1 -23  -8 298.500 269.432   7
   1 -23  -7 77.5562 91.3039   4
  -1  23   7 108.898 260.459   5
   1 -23  -7-166.353 216.740   7
  -1  23   6-65.3829 283.303   5
   1 -23  -6 821.009 395.048   4
   1 -23  -6 622.991 425.094   7
   1 -23  -5 237.027 269.669   4
  -1  23   5 122.077 279.520   5
  -1  23   5 451.658 401.386   8
   1 -23  -5 617.760 449.039   7
   1 -23  -4 1000.07 436.303   4
  -1  23   4 6.67240 365.112   5
  -1  23   4 683.127 532.398   8
   1 -23  -3 141.968 208.880   4
  -1  23   3 80.7452 209.704   8
   1 -23  -3-40.0282 70.5607   2
   1 -23  -2 685.722 346.822   4
  -1  23   2 256.963 328.558   8
   1 -23  -2 410.444 293.679   2
   1 -23  -1 282.754 193.501   4
  -1  23   1 618.749 511.735   8
   1 -23  -1 62.4908 110.378   2
   1 -23   0 360.776 266.832   4
  -1  23   0 229.526 270.874   8
   1 -23   0-38.0793 222.850   2
  -1  23  -1 206.088 266.560   8
   1 -23   1-77.2040 118.528   2
  -1  23  -2-51.6099 214.560   8
   1 -23   2 88.6046 190.947   2
  -1  23  -3-152.699 232.753   8
   1 -23   3-145.285 201.481   2
  -1  23  -4 327.710 450.901   8
   1 -23   4-98.4498 214.809   2
  -1  23  -5-84.8586 99.0460   8
   1 -23   5-51.8666 235.063   2
  -1  23  -6-10.0381 99.1070   8
  -1  23  -7 198.770 240.727   8
  -1  23  -8-27.5101 303.724   8
  -1  22  25 395.949 437.601   5
  -1  22  24 166.569 466.780   5
   1 -22 -24-119.199 208.342   4
   1 -22 -24-66.7013 140.254   7
   1 -22 -23 132.615 268.541   4
  -1  22  23 391.185 458.340   5
   1 -22 -23-131.480 155.015   7
  -1  22  22 18.7671 210.735   5
   1 -22 -22 198.790 223.970   4
   1 -22 -22 105.518 134.085   7
  -1  22  21-49.8828 183.000   5
   1 -22 -21 197.374 268.553   4
   1 -22 -21 145.192 242.202   7
  -1  22  20 1091.97 637.848   5
   1 -22 -20 330.825 312.593   4
   1 -22 -20 283.089 205.664   7
   1 -22 -19 428.085 304.465   4
  -1  22  19 871.061 586.431   5
   1 -22 -19 109.483 126.541   7
   1 -22 -18 338.953 271.519   4
  -1  22  18 421.091 461.969   5
   1 -22 -18 131.365 208.918   7
   1 -22 -17 447.370 313.013   4
  -1  22  17 751.851 523.452   5
   1 -22 -17 521.991 323.705   7
   1 -22 -16 174.259 190.551   4
   1 -22 -16 331.706 206.504   7
  -1  22  15 495.636 336.166   5
   1 -22 -15 1697.86 580.265   4
   1 -22 -15 1544.99 601.267   7
   1 -22 -14 414.115 286.563   4
  -1  22  14 51.2152 196.045   5
   1 -22 -14 123.571 287.894   7
   1 -22 -13 574.491 313.487   4
   1 -22 -13 961.890 468.534   7
   1 -22 -12 31.4081 135.878   4
   1 -22 -12 67.3624 103.979   7
   1 -22 -11-215.608 236.909   4
   1 -22 -11 58.3759 161.553   7
   1 -22 -10 219.975 215.350   4
   1 -22 -10 282.783 203.095   7
  -1  22   9 411.976 367.903   5
   1 -22  -9 80.3162 139.704   4
   1 -22  -9 132.552 188.015   7
  -1  22   8 741.640 487.041   5
   1 -22  -8 757.117 353.275   4
   1 -22  -8 1032.85 457.098   7
   1 -22  -7 81.4071 155.601   4
  -1  22   7-355.240 458.957   5
   1 -22  -7 163.650 200.849   7
   1 -22  -6 177.261 194.507   4
  -1  22   6-406.947 415.108   5
  -1  22   6-28.6859 186.284   8
   1 -22  -6 219.731 286.460   7
   1 -22  -5 129.406 183.022   4
  -1  22   5-453.160 503.728   5
  -1  22   5-29.6580 207.197   8
  -1  22   4-455.939 561.456   5
   1 -22  -4 357.550 258.883   4
  -1  22   4 220.315 310.050   8
   1 -22  -3-46.0375 152.508   4
  -1  22   3 85.1067 108.100   8
  -1  22   2 172.296 231.039   5
   1 -22  -2-73.6845 149.837   4
  -1  22   2-5.08403 47.9298   8
  -1  22   1 53.0581 232.338   5
   1 -22  -1 24.5542 59.7515   4
  -1  22   1-97.8701 304.493   8
   1 -22  -1 10.5594 92.1783   2
   1 -22   0 45.9044 71.4713   4
  -1  22   0 104.706 250.110   8
   1 -22   0 141.978 186.436   2
   1 -22   1-93.2153 130.071   4
  -1  22  -1 15.4411 134.621   8
   1 -22   1-0.38220 214.804   2
   1 -22   2 39.5890 62.3636   4
   1 -22   2-245.791 305.253   2
  -1  22  -2-42.9941 239.348   8
   1 -22   3-18.5541 233.845   2
  -1  22  -3 89.1728 188.546   8
   1 -22   4 68.2022 133.422   2
  -1  22  -4 26.6968 159.961   8
   1 -22   5 89.3562 208.250   2
  -1  22  -5 47.2415 42.8683   8
   1 -22   6-58.0010 208.633   2
  -1  22  -6 107.669 84.4792   8
   1 -22   7 44.6073 204.567   2
  -1  22  -7-89.6643 155.980   8
  -1  22  -8 234.079 353.368   8
  -1  22  -9 66.5471 233.636   8
  -1  21  25 294.496 473.252   5
   1 -21 -25 406.536 356.518   4
   1 -21 -25 311.781 297.880   7
   1 -21 -24 232.464 218.329   4
  -1  21  24 76.6199 257.034   5
   1 -21 -24-6.61884 63.7079   7
   1 -21 -23 409.339 316.416   4
  -1  21  23 905.822 690.103   5
   1 -21 -23 415.911 265.639   7
   1 -21 -22 206.538 307.814   4
   1 -21 -22-52.2683 223.564   7
  -1  21  21 371.937 396.390   5
   1 -21 -21 137.410 240.547   4
   1 -21 -21-119.949 169.223   7
  -1  21  20 273.266 434.677   5
   1 -21 -20 262.090 240.768   4
   1 -21 -20 352.170 302.247   7
   1 -21 -19 540.456 372.512   4
  -1  21  19 661.139 509.964   5
   1 -21 -19 565.810 376.279   7
  -1  21  18 509.890 454.658   5
   1 -21 -18 358.441 308.478   4
   1 -21 -18 504.851 346.220   7
   1 -21 -17 650.302 364.316   4
  -1  21  17 477.888 405.499   5
   1 -21 -17 618.593 385.588   7
  -1  21  16 12.5469 175.736   5
   1 -21 -16 175.249 240.070   4
   1 -21 -16 138.051 221.405   7
  -1  21  15 650.951 397.579   5
   1 -21 -15 730.205 370.284   4
   1 -21 -15 840.055 466.725   7
   1 -21 -14 310.939 220.384   4
  -1  21  14 341.455 189.616   5
   1 -21 -14 402.932 290.753   7
   1 -21 -13 703.895 349.976   4
   1 -21 -13 1238.14 520.615   7
   1 -21 -12 220.534 218.640   4
   1 -21 -12 241.816 189.500   7
   1 -21 -11 176.110 87.0305   4
   1 -21 -11 238.259 240.145   7
   1 -21 -10 81.4253 145.996   4
   1 -21 -10-83.3339 124.880   7
  -1  21   9 125.984 192.880   5
   1 -21  -9 247.793 212.082   4
   1 -21  -9 196.237 193.746   7
   1 -21  -8 151.487 126.054   4
  -1  21   8 109.187 166.036   5
   1 -21  -8-43.3900 115.496   7
  -1  21   7-53.5520 229.857   5
   1 -21  -7 93.8497 119.394   4
   1 -21  -7-36.4217 136.985   7
   1 -21  -6-3.99385 16.3422   4
  -1  21   6-33.2969 101.169   8
   1 -21  -6 246.321 312.324   7
   1 -21  -5 170.936 103.840   4
  -1  21   5 210.536 208.491   8
   1 -21  -4-4.02888 68.8751   4
  -1  21   4-550.790 575.685   5
  -1  21   4-6.09601 164.042   8
  -1  21   3 37.9866 133.321   5
   1 -21  -3 111.720 147.107   4
  -1  21   3-211.902 366.699   8
  -1  21   2 12.0097 196.861   5
   1 -21  -2-98.2953 187.759   4
  -1  21   2-26.1240 223.723   8
   1 -21  -1-77.5894 112.449   4
  -1  21   1 107.775 181.429   5
  -1  21   1 21.9139 112.988   8
   1 -21   0 68.6337 93.0350   4
  -1  21   0 41.1778 119.183   5
  -1  21   0 330.462 336.388   8
   1 -21   0-7.41553 33.1357   2
   1 -21   1 106.984 111.050   4
  -1  21  -1 291.207 285.979   5
  -1  21  -1 292.253 317.541   8
   1 -21   1 362.913 295.002   2
   1 -21   2 314.923 244.759   4
  -1  21  -2 266.956 179.537   8
   1 -21   2 147.189 147.076   2
   1 -21   3 203.734 96.0173   4
  -1  21  -3 173.757 261.406   8
   1 -21   3 132.747 188.815   2
   1 -21   4 231.526 163.249   4
   1 -21   4-126.589 249.931   2
  -1  21  -4 94.7159 235.420   8
   1 -21   5 77.4585 107.676   2
  -1  21  -5-92.2679 206.990   8
   1 -21   6 20.8537 166.877   2
  -1  21  -6 421.577 386.704   8
   1 -21   7 270.945 218.507   2
  -1  21  -7 419.939 443.388   8
   1 -21   8 103.727 93.5970   2
  -1  21  -8 8.93170 31.1385   8
   1 -21   9 640.021 477.087   2
  -1  21  -9 605.263 512.045   8
  -1  21 -10-136.887 244.353   8
  -1  21 -11 366.544 487.460   8
   1 -20 -26 468.092 351.922   4
  -1  20  26 481.252 517.195   5
   1 -20 -26 376.194 359.925   7
   1 -20 -25 185.029 216.125   4
  -1  20  25 292.735 509.380   5
   1 -20 -25 480.574 420.021   7
   1 -20 -24 791.180 457.157   4
  -1  20  24 675.144 592.480   5
   1 -20 -24 651.994 439.689   7
  -1  20  23-78.0428 349.629   5
   1 -20 -23 349.002 298.986   4
   1 -20 -23 192.751 193.783   7
  -1  20  22 2092.62 865.189   5
   1 -20 -22 2034.57 675.528   4
   1 -20 -22 1874.91 674.948   7
  -1  20  21 290.214 325.449   5
   1 -20 -21 208.765 229.163   4
   1 -20 -21 52.7258 90.4818   7
  -1  20  20 352.747 369.665   5
   1 -20 -20 79.8311 112.677   4
   1 -20 -20 214.130 265.526   7
  -1  20  19 983.924 593.524   5
   1 -20 -19 634.525 341.938   4
   1 -20 -19 754.576 416.124   7
   1 -20 -18-18.2408 56.9013   4
  -1  20  18 90.4782 204.883   5
   1 -20 -18 59.4379 135.436   7
  -1  20  17 1355.86 663.279   5
   1 -20 -17 1251.37 489.370   4
   1 -20 -17 1066.74 437.225   7
   1 -20 -16 138.299 199.450   4
   1 -20 -16 159.465 185.477   7
   1 -20 -15 549.271 330.090   4
  -1  20  15-12.5712 160.470   5
   1 -20 -15 369.681 321.158   7
   1 -20 -14 120.589 132.752   4
   1 -20 -14 18.4706 141.472   7
   1 -20 -13 324.359 239.270   4
   1 -20 -13 375.592 349.557   7
   1 -20 -12 623.532 306.923   4
  -1  20  12-124.725 313.859   9
   1 -20 -12 605.099 371.935   7
   1 -20 -11-94.8705 176.112   4
   1 -20 -11 19.3674 72.3944   7
   1 -20 -10 194.123 213.938   4
  -1  20  10 809.405 619.040   5
   1 -20 -10 180.373 215.021   7
   1 -20  -9 180.192 215.050   4
  -1  20   9 490.756 417.461   5
   1 -20  -9 115.808 82.9566   7
   1 -20  -8 125.651 108.185   4
  -1  20   8 211.937 260.484   5
   1 -20  -8 150.025 169.808   7
  -1  20   7 110.223 154.235   5
   1 -20  -7 101.084 179.216   4
   1 -20  -7 52.0964 21.7610   7
  -1  20   6-62.8350 389.042   5
   1 -20  -6 640.575 301.432   4
  -1  20   6 527.699 380.111   8
   1 -20  -6 634.615 354.868   7
  -1  20   5-319.629 419.572   5
   1 -20  -5 56.8302 30.6211   4
  -1  20   5 187.108 235.517   8
   1 -20  -4-90.0595 161.018   4
  -1  20   4-369.075 393.907   5
  -1  20   4 135.816 199.091   8
   1 -20  -3 637.740 277.636   4
  -1  20   3 869.128 461.305   5
  -1  20   3 849.682 544.481   8
   1 -20  -2 76.5868 75.2367   4
  -1  20   2 280.610 294.170   5
  -1  20   2 291.212 334.903   8
   1 -20  -1 377.049 233.906   4
  -1  20   1 453.371 333.638   5
  -1  20   1 337.103 321.637   8
   1 -20   0-50.6841 135.939   4
  -1  20   0-70.4816 138.299   5
  -1  20   0-150.442 256.906   8
   1 -20   1-63.0475 41.2941   4
  -1  20  -1-35.9991 115.862   5
  -1  20  -1-22.8520 187.331   8
   1 -20   2-26.9865 114.232   4
  -1  20  -2 10.2949 139.283   5
  -1  20  -2 66.9496 154.917   8
   1 -20   2-122.641 85.9154   2
  -1  20  -3 86.5278 22.7325   5
   1 -20   3 33.4546 41.3738   4
  -1  20  -3 184.253 102.504   8
   1 -20   3 245.542 394.765   2
  -1  20  -4 140.128 120.615   5
   1 -20   4 199.440 149.395   4
  -1  20  -4 501.193 407.325   8
   1 -20   4 229.833 214.574   2
   1 -20   5 41.4508 142.358   4
  -1  20  -5-12.8928 122.478   8
   1 -20   5 115.507 268.663   2
   1 -20   6 13.4277 115.440   4
   1 -20   6-60.2180 263.793   2
  -1  20  -6 71.8492 136.703   8
   1 -20   7-29.9895 194.245   2
  -1  20  -7 121.688 102.124   8
   1 -20   8-86.5605 192.006   2
  -1  20  -8-130.230 373.854   8
   1 -20   9 212.878 200.726   2
  -1  20  -9 123.542 197.735   8
   1 -20  10 808.778 505.942   2
  -1  20 -10 858.363 597.958   8
   1 -20  11 290.214 320.062   2
  -1  20 -11 259.241 297.429   8
  -1  20 -12 829.052 607.242   8
   1 -19 -28 413.023 300.859   3
   1 -19 -27 325.019 239.916   3
   1 -19 -27 434.446 381.299   4
  -1  19  27 247.223 449.883   5
   1 -19 -27 492.220 404.825   7
   1 -19 -26-73.4966 19.8859   4
   1 -19 -26-43.4144 110.470   7
   1 -19 -25 422.594 262.880   3
   1 -19 -25 418.273 364.775   7
   1 -19 -24 25.5084 105.003   3
   1 -19 -24 112.319 167.538   4
  -1  19  24 135.613 248.876   5
   1 -19 -24 15.7427 104.594   7
   1 -19 -23 220.056 209.764   3
   1 -19 -23 252.311 259.484   4
  -1  19  23 708.062 539.927   5
   1 -19 -23-311.009 326.740   7
   1 -19 -22 48.7487 122.762   3
   1 -19 -22 76.3900 97.2870   4
   1 -19 -22 19.3183 117.531   7
   1 -19 -21 377.728 215.832   3
  -1  19  21 876.378 615.742   5
   1 -19 -21 802.284 382.108   4
   1 -19 -21 350.602 239.131   7
   1 -19 -20 29.3156 54.4615   3
   1 -19 -20 75.3764 102.845   4
  -1  19  20 231.513 352.590   5
   1 -19 -20 101.389 148.651   7
   1 -19 -19 72.1607 72.9813   3
   1 -19 -19 144.161 142.742   4
  -1  19  19 156.857 235.997   5
   1 -19 -19 110.056 101.550   7
   1 -19 -18 338.804 208.607   3
   1 -19 -18 422.173 303.917   4
  -1  19  18 509.265 421.992   5
   1 -19 -18 181.278 208.916   7
   1 -19 -17 49.5307 115.795   3
  -1  19  17 519.768 369.887   5
   1 -19 -17 77.9891 128.979   4
   1 -19 -17 74.9520 173.371   7
   1 -19 -16 605.717 250.323   3
   1 -19 -16 563.399 310.493   4
  -1  19  16 522.153 352.853   5
   1 -19 -16 438.504 277.584   7
   1 -19 -15 66.1319 126.828   3
   1 -19 -15-73.3918 95.8912   4
   1 -19 -15 91.4653 150.158   7
   1 -19 -14 261.027 153.220   3
   1 -19 -14 155.092 114.620   4
   1 -19 -14 487.435 333.294   7
   1 -19 -13 343.915 235.724   4
   1 -19 -13 392.642 295.853   7
   1 -19 -12 449.345 267.724   4
  -1  19  12 40.5719 239.877   9
   1 -19 -12 461.707 326.936   7
  -1  19  11 2313.42 805.986   5
   1 -19 -11 1375.51 467.366   4
   1 -19 -11 1221.00 466.204   7
   1 -19 -10 92.4732 153.133   4
   1 -19 -10-20.4006 72.2955   7
  -1  19   9 1561.30 601.090   5
   1 -19  -9 1937.04 542.125   4
   1 -19  -9 1591.02 533.255   7
  -1  19   8-68.5765 284.716   5
   1 -19  -8 109.316 129.738   4
   1 -19  -8-4.53158 78.5468   7
   1 -19  -7 1962.89 528.208   4
  -1  19   7 1296.92 483.773   5
   1 -19  -7 1398.25 518.933   7
   1 -19  -6 520.862 290.294   4
  -1  19   6-77.3859 423.279   5
  -1  19   6 257.344 276.343   8
   1 -19  -5 553.004 253.162   4
  -1  19   5-42.8861 358.905   5
  -1  19   5 441.307 316.382   8
   1 -19  -4 763.910 323.326   4
  -1  19   4 936.117 417.986   5
  -1  19   4 1067.10 557.193   8
  -1  19   3 2.83525 116.393   5
   1 -19  -3-100.004 143.197   4
  -1  19   3-107.569 243.646   8
  -1  19   2 1705.35 582.489   5
   1 -19  -2 1884.25 507.370   4
  -1  19   2 1574.43 669.018   8
   1 -19  -1 43.9463 104.294   4
  -1  19   1-41.7594 113.590   5
  -1  19   1 60.0079 50.6993   8
   1 -19   0 492.350 261.204   4
  -1  19   0 300.926 206.993   5
  -1  19   0 555.095 375.269   8
   1 -19   1 90.0490 56.7405   4
  -1  19  -1 127.460 180.805   5
  -1  19  -1 8.51305 142.116   8
  -1  19  -2 2.15332 64.7965   5
   1 -19   2 47.0741 14.2518   4
  -1  19  -2-9.60613 101.510   8
   1 -19   3 301.617 227.184   4
  -1  19  -3 461.678 341.231   5
  -1  19  -3 397.087 352.615   8
   1 -19   3 577.896 336.719   2
  -1  19  -4 535.794 335.936   5
   1 -19   4 486.540 281.459   4
  -1  19  -4 580.231 444.631   8
   1 -19   4 420.903 252.524   2
  -1  19  -5 4.12307 134.459   5
   1 -19   5 28.9965 126.944   2
   1 -19   5 48.3477 36.6754   4
  -1  19  -6 337.498 262.734   5
   1 -19   6 625.026 363.709   2
   1 -19   6 491.705 297.272   4
  -1  19  -6 407.464 390.167   8
   1 -19   7-64.9482 248.361   2
   1 -19   7 153.132 184.269   4
  -1  19  -7 59.9991 234.017   8
   1 -19   8 1724.24 696.742   2
   1 -19   8 1632.80 538.047   4
  -1  19  -8 1159.29 683.235   8
   1 -19   9 146.203 210.859   2
  -1  19  -9 378.798 460.026   8
   1 -19  10 1066.19 530.685   2
  -1  19 -10 1309.49 781.033   8
   1 -19  11 373.314 349.652   2
  -1  19 -11 753.855 606.944   8
   1 -19  12 92.4949 100.669   2
  -1  19 -12 405.986 440.486   8
   1 -19  13 427.233 360.597   2
  -1  19 -13 352.073 441.910   8
  -1  19 -14 135.387 275.282   8
   1 -18 -29 268.924 248.056   3
   1 -18 -28 162.967 195.505   3
   1 -18 -27 127.104 227.631   3
   1 -18 -27 167.444 193.156   4
  -1  18  27-430.743 571.402   5
   1 -18 -27 93.8534 63.1814   7
   1 -18 -26 217.863 174.937   3
   1 -18 -26 129.471 183.178   4
   1 -18 -26 192.724 331.961   7
   1 -18 -25 195.460 213.181   3
   1 -18 -25-14.8422 147.456   4
  -1  18  25-175.153 403.018   5
   1 -18 -25 126.374 175.357   7
   1 -18 -24 228.205 192.377   3
   1 -18 -24 299.952 279.820   4
  -1  18  24-105.065 158.826   5
   1 -18 -24 59.1852 149.856   7
   1 -18 -23-66.6115 36.7922   3
  -1  18  23 51.8490 177.138   5
   1 -18 -23 110.796 127.844   4
   1 -18 -23 8.75143 143.405   7
   1 -18 -22-79.8963 136.631   3
  -1  18  22-404.754 429.043   5
   1 -18 -22-108.234 222.703   4
   1 -18 -22-92.5387 151.186   7
   1 -18 -21 82.1207 92.7459   3
   1 -18 -21 187.266 207.712   4
   1 -18 -20 656.281 281.960   3
  -1  18  20 1008.22 550.887   5
   1 -18 -20 960.959 427.906   4
   1 -18 -20 914.353 431.330   7
   1 -18 -19 342.636 209.707   3
   1 -18 -19 486.442 271.654   4
   1 -18 -19 157.128 120.057   7
   1 -18 -18 435.255 219.711   3
   1 -18 -18 524.197 318.187   4
   1 -18 -18 133.620 77.4998   7
   1 -18 -17 1197.21 353.990   3
   1 -18 -17 1088.03 431.489   4
  -1  18  17 752.769 451.546   5
   1 -18 -17 1655.86 575.443   7
   1 -18 -16 214.589 154.192   3
  -1  18  16-224.983 353.288   5
   1 -18 -16 187.063 247.792   4
   1 -18 -16 283.999 234.845   7
   1 -18 -15 2923.39 513.131   3
   1 -18 -15 2902.49 679.565   4
  -1  18  15 1619.21 562.999   5
   1 -18 -15 2460.48 682.324   7
  -1  18  14 1514.79 605.276   5
   1 -18 -14 405.808 280.920   4
   1 -18 -14 451.447 212.458   3
  -1  18  14 498.309 351.361   9
   1 -18 -14 763.615 423.338   7
   1 -18 -13 3311.54 711.230   4
   1 -18 -13 3385.07 521.929   3
  -1  18  13 2534.76 599.067   9
   1 -18 -13 3439.38 796.189   7
   1 -18 -12 265.432 206.138   4
   1 -18 -12 354.532 167.518   3
  -1  18  12-58.9455 269.903   9
   1 -18 -12 360.364 243.858   7
   1 -18 -11 466.369 175.495   3
   1 -18 -11 466.198 239.538   4
   1 -18 -11 445.999 273.136   7
   1 -18 -10 2268.12 366.540   3
   1 -18 -10 2478.84 594.584   4
  -1  18  10 2245.59 767.026   5
   1 -18 -10 2241.92 621.212   7
   1 -18  -9 207.451 112.619   3
   1 -18  -9 397.369 274.966   4
  -1  18   9 531.533 414.418   5
   1 -18  -9 132.952 145.372   7
   1 -18  -8 1034.97 383.146   4
  -1  18   8 898.958 445.137   5
   1 -18  -8 1081.58 416.851   7
   1 -18  -7 2218.63 548.679   4
  -1  18   7 1641.45 489.377   5
  -1  18   7 2142.84 763.281   8
   1 -18  -7 2087.60 611.004   7
   1 -18  -6 1008.11 403.423   4
  -1  18   6 239.314 243.127   5
  -1  18   6 912.764 546.935   8
   1 -18  -5 7859.36 1010.32   4
  -1  18   5 7111.75 1155.91   5
  -1  18   5 8150.48 1470.23   8
  -1  18   4 337.994 315.631   5
   1 -18  -4 228.503 195.486   4
  -1  18   4 361.906 349.815   8
   1 -18  -3 3160.95 635.975   4
  -1  18   3 3165.40 767.157   5
  -1  18   3 3543.77 966.080   8
   1 -18  -2-16.1664 157.090   4
  -1  18   2 33.7285 98.3598   5
  -1  18   2 33.6282 126.847   8
  -1  18   1 2647.56 711.404   5
   1 -18  -1 3327.66 657.629   4
  -1  18   1 3084.02 929.157   8
   1 -18   0-0.28017 52.8262   4
  -1  18   0-101.309 157.854   5
  -1  18   0 19.0888 133.163   8
   1 -18   1 1354.05 427.273   4
  -1  18  -1 1419.03 528.220   5
  -1  18  -1 1526.00 669.059   8
   1 -18   2 408.520 265.704   4
  -1  18  -2 407.940 271.231   5
  -1  18  -2 277.286 287.322   8
   1 -18   3 692.875 325.132   4
  -1  18  -3 611.526 341.592   5
  -1  18  -3 699.339 469.381   8
  -1  18  -4 829.738 398.210   5
  -1  18  -4 1044.75 576.635   8
   1 -18   4 745.809 366.358   2
   1 -18   4 1007.21 380.117   4
  -1  18  -5 199.129 213.783   5
  -1  18  -5-71.5983 57.4388   8
   1 -18   5-173.559 209.090   2
   1 -18   5-41.8072 55.0710   4
  -1  18  -6 234.187 182.703   5
  -1  18  -6 299.246 358.729   8
   1 -18   6 38.5750 134.410   4
   1 -18   6 12.0561 104.454   2
  -1  18  -7 287.873 251.276   5
  -1  18  -7 296.933 245.780   8
   1 -18   7 116.981 264.027   2
   1 -18   7 310.332 230.350   4
  -1  18  -8 1213.91 540.340   5
  -1  18  -8 1528.37 753.172   8
   1 -18   8 1177.36 446.825   4
   1 -18   8 542.000 364.186   2
  -1  18  -9 1569.51 614.582   5
   1 -18   9 1650.09 678.178   2
   1 -18   9 1549.46 546.352   4
  -1  18  -9 1854.67 830.756   8
   1 -18  10 112.264 113.274   2
   1 -18  10 217.883 264.608   4
  -1  18 -10 337.900 415.341   8
   1 -18  11 1134.39 550.451   2
  -1  18 -11 1193.80 704.723   8
   1 -18  12 134.210 174.183   2
  -1  18 -12 194.368 335.073   8
   1 -18  13 517.031 449.910   2
  -1  18 -13 386.309 408.104   8
   1 -18  14 396.870 397.568   2
  -1  18 -14 166.821 291.019   8
  -1  18 -15 217.977 321.031   8
   1 -17 -29 92.7580 216.607   3
  -1  17  29 1813.03 902.771   6
   1 -17 -28 323.589 282.307   3
   1 -17 -28 213.299 196.407   4
  -1  17  28 290.076 386.821   5
   1 -17 -28 517.044 361.052   7
   1 -17 -27 123.659 180.216   3
  -1  17  27-240.324 401.356   5
   1 -17 -27 137.906 195.370   4
   1 -17 -27-33.7410 119.466   7
   1 -17 -26 549.474 334.576   3
   1 -17 -26 307.198 285.899   4
  -1  17  26 490.296 361.856   5
   1 -17 -26 172.508 223.460   7
   1 -17 -25 260.749 240.885   3
   1 -17 -25 52.0555 46.5383   4
   1 -17 -25 130.750 159.237   7
   1 -17 -24 114.856 172.226   3
  -1  17  24 53.0395 335.890   5
   1 -17 -24 3.47750 44.5142   4
   1 -17 -24 64.0291 158.879   7
   1 -17 -23 55.5654 74.4213   3
   1 -17 -23-68.0115 208.073   4
  -1  17  23-292.327 312.694   5
   1 -17 -23 199.372 282.636   7
   1 -17 -22-26.3098 61.4769   3
   1 -17 -22-30.3914 96.3380   4
  -1  17  22 185.918 104.574   5
   1 -17 -22 101.473 238.231   7
   1 -17 -21-38.4705 54.3019   3
   1 -17 -21-82.6716 202.828   4
  -1  17  21-145.681 157.620   5
   1 -17 -21-51.1383 195.848   7
   1 -17 -20 155.866 150.989   3
   1 -17 -20 159.070 213.390   4
   1 -17 -20 74.5584 160.079   7
   1 -17 -19 235.075 172.187   3
   1 -17 -19 264.743 181.169   4
  -1  17  19-205.576 272.477   5
   1 -17 -19 231.740 222.741   7
   1 -17 -18 1603.18 430.080   3
   1 -17 -18 1709.88 545.199   4
  -1  17  18 1415.06 646.260   5
   1 -17 -18 1508.59 532.558   7
   1 -17 -17 197.665 203.545   3
  -1  17  17 276.117 246.706   5
   1 -17 -17 149.227 239.418   4
   1 -17 -17 165.593 204.748   7
   1 -17 -16 2194.20 460.822   3
  -1  17  16 1776.18 621.556   5
   1 -17 -16 2467.68 627.697   4
   1 -17 -16 2562.38 670.257   7
   1 -17 -15 615.913 326.494   4
  -1  17  15 83.5522 131.755   5
   1 -17 -15 703.990 261.621   3
  -1  17  15 1278.38 339.089   9
   1 -17 -15 774.248 366.328   7
  -1  17  14 3704.37 907.615   5
   1 -17 -14 2746.06 652.353   4
   1 -17 -14 2792.33 479.893   3
  -1  17  14 2350.16 568.290   9
   1 -17 -14 2586.27 658.638   7
   1 -17 -13 736.178 324.952   4
   1 -17 -13 1063.16 307.446   3
  -1  17  13 532.325 244.716   9
   1 -17 -13 547.164 320.167   7
  -1  17  12 7663.01 1338.68   5
   1 -17 -12 5474.35 902.443   4
   1 -17 -12 5378.57 627.468   3
  -1  17  12 4079.44 722.327   9
   1 -17 -12 5662.41 985.459   7
   1 -17 -11 5101.77 578.261   3
   1 -17 -11 5119.75 838.630   4
  -1  17  11 6569.46 1233.96   5
   1 -17 -11 5066.09 933.309   7
   1 -17 -10 288.043 167.597   3
   1 -17 -10 258.616 245.620   4
  -1  17  10 581.307 488.500   5
   1 -17 -10 81.0079 186.136   7
   1 -17  -9 7245.93 621.344   3
  -1  17   9 7061.30 1239.43   5
   1 -17  -9 7085.10 961.990   4
   1 -17  -9 5907.54 991.922   7
   1 -17  -8 199.683 134.256   3
  -1  17   8 76.3791 113.993   5
   1 -17  -8 263.175 243.032   4
   1 -17  -8 221.579 240.405   7
   1 -17  -7 8259.32 1015.53   4
  -1  17   7 5910.33 1039.64   5
   1 -17  -7 7872.74 579.163   3
  -1  17   7 7701.81 1384.04   8
   1 -17  -7 7807.95 1152.04   7
   1 -17  -6 1504.20 426.031   4
  -1  17   6 545.570 240.809   5
  -1  17   6 1441.57 619.350   8
   1 -17  -6 1326.27 222.969   3
  -1  17   5 7201.70 1134.73   5
   1 -17  -5 7252.64 952.954   4
  -1  17   5 6848.41 1335.82   8
   1 -17  -5 7025.54 493.167   3
   1 -17  -4 5926.67 851.976   4
  -1  17   4 6389.21 1077.20   5
  -1  17   4 5769.41 1201.35   8
   1 -17  -4 5387.09 412.847   3
   1 -17  -3 1258.72 403.618   4
  -1  17   3 1464.05 536.506   5
  -1  17   3 1660.07 650.380   8
   1 -17  -2 4419.40 721.617   4
  -1  17   2 4008.04 835.149   5
  -1  17   2 4398.29 1064.28   8
   1 -17  -1 451.314 219.103   4
  -1  17   1 302.500 207.022   5
  -1  17   1 474.282 327.622   8
  -1  17   0 2070.66 616.177   5
   1 -17   0 2354.34 542.240   4
  -1  17   0 2079.44 737.545   8
  -1  17  -1 453.085 257.800   5
   1 -17   1 324.263 206.784   4
  -1  17  -1 419.424 332.080   8
   1 -17   1 578.134 239.084   6
  -1  17  -2 1513.82 511.118   5
   1 -17   2 1533.28 435.298   4
  -1  17  -2 1458.96 645.991   8
   1 -17   2 1645.81 397.014   6
  -1  17  -3 185.525 197.283   5
   1 -17   3 288.793 158.407   4
  -1  17  -3 152.048 240.612   8
   1 -17   3 225.504 131.902   6
  -1  17  -4 1318.79 516.084   5
   1 -17   4 1197.68 398.889   4
  -1  17  -4 1338.32 628.642   8
   1 -17   4 1083.13 353.815   6
  -1  17  -5 1014.38 443.582   5
   1 -17   5 811.713 339.628   4
   1 -17   5 732.784 397.729   2
  -1  17  -5 1027.16 595.873   8
   1 -17   5 868.206 311.822   6
  -1  17  -6 127.621 201.357   5
  -1  17  -6 83.8988 219.375   8
   1 -17   6 92.2112 129.425   2
   1 -17   6 56.8558 89.0803   4
  -1  17  -7 469.015 299.931   5
   1 -17   7 578.030 346.593   2
   1 -17   7 413.888 182.314   4
  -1  17  -7 632.019 519.600   8
   1 -17   8 654.554 345.618   4
   1 -17   8 221.312 248.800   2
  -1  17  -8 321.589 251.111   5
  -1  17  -8 598.770 486.034   8
   1 -17   9 1904.11 662.038   2
  -1  17  -9 1698.55 623.724   5
  -1  17  -9 1869.82 832.498   8
   1 -17  10 1354.94 626.161   2
  -1  17 -10 1644.95 648.335   5
  -1  17 -10 1171.33 640.460   8
   1 -17  11 442.571 392.075   2
  -1  17 -11 640.087 395.503   5
  -1  17 -11 745.452 588.096   8
   1 -17  12 558.569 417.416   2
  -1  17 -12 495.796 384.541   8
   1 -17  13-52.4349 242.020   2
  -1  17 -13 273.414 232.177   8
   1 -17  14 240.919 243.627   2
  -1  17 -14 92.9366 248.371   8
   1 -17  15 580.291 437.123   2
  -1  17 -15 69.7441 232.001   8
   1 -17  16 1106.97 667.719   2
  -1  17 -16 518.920 440.527   8
  -1  16  30 1431.34 830.751   6
   1 -16 -29-101.169 196.972   3
  -1  16  29 1979.36 942.970   6
   1 -16 -28 154.428 191.940   3
   1 -16 -28 221.405 232.816   4
  -1  16  28 323.412 212.439   5
   1 -16 -28 539.735 660.241   8
   1 -16 -28 464.589 364.681   7
   1 -16 -27 102.028 168.773   3
   1 -16 -27 234.169 252.469   4
  -1  16  27 235.155 300.324   5
   1 -16 -27 87.1243 147.752   7
   1 -16 -26 197.055 208.703   3
   1 -16 -26 84.1536 158.964   4
   1 -16 -26 221.936 265.812   7
   1 -16 -25 319.024 253.510   3
  -1  16  25 202.001 292.470   5
   1 -16 -25 57.2592 24.7306   4
   1 -16 -25 124.500 187.225   7
   1 -16 -24 146.472 120.114   3
  -1  16  24 187.792 270.700   5
   1 -16 -24 93.2371 19.8392   4
   1 -16 -24 175.517 239.566   7
   1 -16 -23 608.884 308.342   3
  -1  16  23 632.777 430.796   5
   1 -16 -23 680.044 343.024   4
   1 -16 -23 734.434 440.525   7
   1 -16 -22 430.861 240.126   3
  -1  16  22 462.043 391.409   5
   1 -16 -22 365.257 241.343   4
   1 -16 -22 789.543 434.993   7
   1 -16 -21 558.084 264.911   3
   1 -16 -21 590.699 352.438   4
  -1  16  21 692.476 498.051   5
   1 -16 -21 529.544 303.311   7
   1 -16 -20 1663.25 463.617   3
  -1  16  20 1780.15 757.624   5
   1 -16 -20 1629.09 556.160   4
   1 -16 -20 1617.59 594.217   7
   1 -16 -19 451.425 225.749   3
   1 -16 -19 407.659 252.079   4
   1 -16 -19 381.507 245.234   7
   1 -16 -18 2609.62 559.038   3
  -1  16  18 2739.16 877.310   5
   1 -16 -18 2806.01 696.695   4
   1 -16 -18 2889.76 731.505   7
  -1  16  17 3178.01 940.769   5
   1 -16 -17 3023.56 695.569   4
   1 -16 -17 2565.28 524.000   3
  -1  16  17 2754.80 547.852   9
   1 -16 -17 2598.60 691.878   7
   1 -16 -16 1120.45 420.510   4
  -1  16  16 1363.07 542.965   5
   1 -16 -16 1060.38 323.662   3
  -1  16  16 881.626 251.691   9
   1 -16 -16 974.094 403.367   7
   1 -16 -15 743.768 292.357   4
  -1  16  15-260.086 383.940   5
   1 -16 -15 603.571 218.790   3
  -1  16  15-163.297 307.497   9
   1 -16 -15 561.258 274.777   7
   1 -16 -14 589.789 295.206   4
  -1  16  14 760.804 455.412   5
   1 -16 -14 641.494 236.981   3
  -1  16  14 1020.76 388.830   9
   1 -16 -14 754.440 378.907   7
   1 -16 -13 5006.50 840.757   4
   1 -16 -13 5055.48 628.803   3
  -1  16  13 3837.37 712.980   9
   1 -16 -13 5189.73 915.191   7
   1 -16 -12 2153.47 550.649   4
   1 -16 -12 1858.38 387.971   3
  -1  16  12 1368.01 429.594   9
   1 -16 -12 1977.67 598.437   7
   1 -16 -11 7020.45 688.159   3
  -1  16  11 8166.66 1369.88   5
   1 -16 -11 6989.68 959.705   4
   1 -16 -11 6862.68 1053.66   7
   1 -16 -10 2587.43 391.366   3
  -1  16  10 2874.82 870.397   5
   1 -16 -10 2707.86 586.459   4
   1 -16 -10 2401.95 613.674   7
   1 -16  -9 770.819 225.072   3
   1 -16  -9 709.645 313.223   4
  -1  16   9 558.819 419.314   5
   1 -16  -9 469.307 257.023   7
   1 -16  -8 4524.10 468.805   3
   1 -16  -8 4947.17 770.911   4
  -1  16   8 4214.54 883.453   5
   1 -16  -8 4835.21 857.152   7
  -1  16   7-176.712 333.666   5
   1 -16  -7 193.818 194.745   4
   1 -16  -7 96.3535 97.6191   3
  -1  16   7 295.717 337.706   8
   1 -16  -7 91.9775 214.290   7
  -1  16   6 7838.77 1144.29   5
   1 -16  -6 9725.22 1057.46   4
  -1  16   6 9458.81 1463.84   8
   1 -16  -6 9770.09 623.119   3
   1 -16  -5 58.2477 115.252   4
  -1  16   5 507.315 399.349   5
  -1  16   5 335.756 377.640   8
   1 -16  -5 26.9286 42.8049   3
  -1  16   4 6796.66 1070.55   5
   1 -16  -4 6353.52 840.336   4
  -1  16   4 6235.75 1195.79   8
   1 -16  -4 6180.37 454.884   3
  -1  16   3 4008.13 820.415   5
   1 -16  -3 4054.34 665.787   4
  -1  16   3 3854.40 940.219   8
   1 -16  -3 3532.65 336.154   3
   1 -16  -2 1551.43 428.330   4
  -1  16   2 1443.65 487.102   5
  -1  16   2 1423.71 622.247   8
   1 -16  -2 1144.02 194.682   3
   1 -16  -1 4899.55 751.402   4
  -1  16   1 4585.66 858.379   5
   1 -16  -1 4333.60 386.400   3
  -1  16   1 5228.17 1101.71   8
  -1  16   0 2784.62 698.856   5
   1 -16   0 3421.53 626.167   4
   1 -16   0 2867.12 331.670   3
  -1  16   0 2954.75 853.673   8
   1 -16   0 3493.68 528.105   6
   1 -16   1 2524.81 539.507   4
  -1  16  -1 2526.72 638.120   5
  -1  16  -1 2144.31 700.362   8
   1 -16   1 2752.97 494.423   6
  -1  16  -2 1918.82 573.830   5
   1 -16   2 2183.27 501.371   4
  -1  16  -2 1967.37 712.679   8
   1 -16   2 2275.54 472.199   6
  -1  16  -3 2657.31 677.624   5
   1 -16   3 2832.13 589.594   4
  -1  16  -3 2812.37 855.000   8
   1 -16   3 2931.51 558.917   6
  -1  16  -4 382.413 254.166   5
   1 -16   4 124.312 111.882   4
  -1  16  -4 138.125 206.342   8
   1 -16   4 218.647 158.255   6
  -1  16  -5 2643.06 702.757   5
   1 -16   5 2670.72 582.205   4
   1 -16   5 2513.02 706.913   2
  -1  16  -5 2640.30 868.275   8
   1 -16   5 2932.73 622.195   6
   1 -16   6 317.188 225.506   4
   1 -16   6 294.558 243.546   2
  -1  16  -6 429.117 295.557   5
  -1  16  -6 353.101 351.521   8
   1 -16   6 372.808 261.986   6
   1 -16   7 1161.26 496.994   2
   1 -16   7 862.151 335.267   6
  -1  16  -7 939.783 424.363   5
  -1  16  -7 1282.28 606.391   8
   1 -16   8 648.523 373.449   2
  -1  16  -8 699.100 389.813   5
   1 -16   8 528.602 300.441   6
  -1  16  -8 606.996 409.374   8
   1 -16   9 206.672 159.103   2
  -1  16  -9 166.354 198.535   5
   1 -16   9 162.033 182.270   6
  -1  16  -9 285.764 325.405   8
   1 -16  10 259.482 177.661   2
  -1  16 -10 673.002 402.437   5
   1 -16  10 523.385 289.779   6
  -1  16 -10 607.722 485.581   8
   1 -16  11-176.920 237.406   2
  -1  16 -11-58.5079 85.6911   5
   1 -16  11-125.853 231.606   6
  -1  16 -11-94.0190 215.155   8
   1 -16  12 422.333 362.258   2
   1 -16  12 242.117 213.694   6
  -1  16 -12 231.210 211.876   5
  -1  16 -12 48.6377 190.541   8
   1 -16  13 58.5609 173.430   2
  -1  16 -13-230.481 318.113   5
  -1  16 -13-97.9242 295.671   8
   1 -16  14 4.34087 194.574   2
  -1  16 -14-254.010 353.598   8
   1 -16  15 282.963 327.962   2
  -1  16 -15 181.750 135.158   8
   1 -16  16 384.855 327.936   2
  -1  16 -16-41.5496 74.3067   8
   1 -16  17 1054.93 632.929   2
  -1  16 -17 451.181 429.058   8
  -1  16 -18 216.793 369.170   8
   1 -15 -30 29.7451 142.331   3
  -1  15  30 2010.04 990.243   6
   1 -15 -29 102.843 194.437   3
  -1  15  29-570.853 562.918   5
   1 -15 -29-134.145 255.213   4
   1 -15 -29 441.905 476.190   8
   1 -15 -29 86.1190 22.6385   7
   1 -15 -28-15.6123 63.1728   3
   1 -15 -28 238.141 269.326   4
  -1  15  28-91.0637 158.340   5
   1 -15 -28-82.8380 267.695   7
   1 -15 -27 983.396 454.129   3
   1 -15 -27 683.061 382.690   4
  -1  15  27 872.175 598.001   5
   1 -15 -27 1041.22 498.297   7
   1 -15 -27 1575.56 816.272   8
   1 -15 -26 546.930 332.736   3
   1 -15 -26 744.389 416.316   4
  -1  15  26 606.148 555.413   5
   1 -15 -26 652.227 392.167   7
   1 -15 -25 698.345 371.279   3
   1 -15 -25 338.896 256.557   4
  -1  15  25 470.716 501.909   5
   1 -15 -25 706.324 418.202   7
   1 -15 -24 1309.83 474.997   3
  -1  15  24 1704.59 802.374   5
   1 -15 -24 1043.02 429.150   4
   1 -15 -24 1175.82 527.407   7
   1 -15 -23-43.3225 139.574   3
   1 -15 -23-83.5595 99.8669   4
  -1  15  23-89.1138 190.360   5
   1 -15 -23 72.8848 154.730   7
   1 -15 -22 2841.60 665.071   3
   1 -15 -22 2282.81 671.884   4
  -1  15  22 2136.29 856.014   5
   1 -15 -22 2433.44 744.425   7
   1 -15 -21 102.125 170.880   3
   1 -15 -21 3.43185 27.1754   4
  -1  15  21-14.8870 82.8162   5
   1 -15 -21 108.502 180.812   7
   1 -15 -20 1464.07 436.779   3
  -1  15  20 1751.61 721.893   5
   1 -15 -20 1576.53 536.268   4
   1 -15 -20 1374.97 522.051   7
   1 -15 -19 252.080 113.761   3
   1 -15 -19 329.448 208.766   4
  -1  15  19 750.149 472.253   5
   1 -15 -19 401.827 216.270   7
  -1  15  18 1439.56 678.658   5
   1 -15 -18 573.671 308.963   4
   1 -15 -18 401.442 230.312   3
  -1  15  18 1190.97 377.963   9
   1 -15 -18 595.934 346.787   7
   1 -15 -17 847.471 371.419   4
  -1  15  17 379.814 348.674   5
   1 -15 -17 742.871 274.362   3
  -1  15  17 1058.20 341.770   9
   1 -15 -17 614.643 307.541   7
   1 -15 -16 1.37403 65.6325   4
  -1  15  16-146.656 150.015   5
   1 -15 -16-23.8110 78.9800   3
  -1  15  16 19.5987 35.2083   9
   1 -15 -16-82.6997 137.570   7
   1 -15 -15 625.499 283.155   4
  -1  15  15 319.144 301.471   5
   1 -15 -15 515.294 216.322   3
  -1  15  15-67.5075 229.134   9
   1 -15 -15 466.800 283.377   7
   1 -15 -14 1265.17 387.792   4
  -1  15  14 814.211 323.277   5
   1 -15 -14 1341.00 331.165   3
  -1  15  14 1853.23 433.062   9
   1 -15 -14 1592.11 478.761   7
   1 -15 -13 653.193 347.843   4
   1 -15 -13 716.045 261.088   3
  -1  15  13 783.464 371.771   9
   1 -15 -13 719.769 373.833   7
  -1  15  12 6277.57 1171.30   5
   1 -15 -12 4122.22 719.629   4
   1 -15 -12 4234.22 561.278   3
  -1  15  12 3397.12 638.935   9
   1 -15 -12 4090.73 771.232   7
   1 -15 -11 557.979 269.584   4
   1 -15 -11 508.015 206.022   3
  -1  15  11 167.465 170.062   9
   1 -15 -11 558.218 284.562   7
   1 -15 -10 2745.40 408.328   3
   1 -15 -10 2714.97 575.638   4
  -1  15  10 3421.55 888.264   5
   1 -15 -10 2826.03 638.517   7
   1 -15  -9 864.612 210.799   3
   1 -15  -9 861.088 321.754   4
  -1  15   9 883.835 453.319   5
   1 -15  -9 571.067 270.113   7
   1 -15  -8 4406.61 464.737   3
   1 -15  -8 4781.83 734.010   4
  -1  15   8 3638.74 800.122   5
   1 -15  -8 4393.67 793.065   7
   1 -15  -7 846.985 191.657   3
   1 -15  -7 898.048 299.096   4
  -1  15   7 365.438 205.162   5
   1 -15  -7 1105.71 403.420   7
  -1  15   6 294.939 238.799   5
   1 -15  -6 1038.74 341.864   4
  -1  15   6 1146.77 525.121   8
   1 -15  -6 944.100 199.514   3
   1 -15  -5 2238.67 489.660   4
  -1  15   5 2459.71 644.126   5
  -1  15   5 2349.44 712.404   8
   1 -15  -5 2175.40 283.019   3
  -1  15   4 273.421 230.102   5
   1 -15  -4 266.420 195.231   4
  -1  15   4 210.364 242.011   8
   1 -15  -4 251.790 100.145   3
   1 -15  -3 4591.04 700.317   4
  -1  15   3 4420.82 826.838   5
  -1  15   3 4608.26 1002.04   8
   1 -15  -3 4221.02 412.336   3
   1 -15  -3 4299.88 373.834   3
   1 -15  -2 1290.45 369.713   4
  -1  15   2 996.522 382.400   5
  -1  15   2 1297.17 544.482   8
   1 -15  -2 1043.40 184.944   3
   1 -15  -1 2293.06 492.598   4
  -1  15   1 2094.24 547.790   5
   1 -15  -1 1965.09 258.359   3
  -1  15   1 2430.64 723.885   8
   1 -15   0 1472.92 379.973   4
  -1  15   0 1099.51 374.006   5
  -1  15   0 1665.83 608.198   8
   1 -15   0 1420.21 333.545   6
  -1  15  -1 944.314 339.753   5
  -1  15  -1 935.482 149.625   1
   1 -15   1 1295.92 372.711   4
  -1  15  -1 1166.77 510.916   8
   1 -15   1 1225.98 309.476   6
  -1  15  -2 1095.36 390.330   5
   1 -15   2 1081.00 335.378   4
  -1  15  -2 1025.82 462.013   8
   1 -15   2 945.628 300.125   6
  -1  15  -3 616.199 315.872   5
   1 -15   3 696.613 283.137   4
  -1  15  -3 466.097 332.355   8
   1 -15   3 415.565 197.403   6
  -1  15  -4 270.850 224.812   5
   1 -15   4 98.8045 103.546   4
  -1  15  -4 173.195 235.982   8
   1 -15   4 177.916 156.704   6
   1 -15   5 322.577 176.522   4
  -1  15  -5 248.130 203.473   5
   1 -15   5 358.294 180.396   6
  -1  15  -5 398.823 299.783   8
   1 -15   6 716.586 331.096   2
   1 -15   6 772.602 310.517   6
  -1  15  -6 790.355 379.751   5
  -1  15  -6 886.517 499.707   8
   1 -15   7-41.6527 194.545   2
  -1  15  -7 124.483 132.273   5
   1 -15   7 135.161 112.056   6
  -1  15  -7 173.044 315.494   8
   1 -15   8 187.139 135.720   2
  -1  15  -8 296.145 253.081   5
   1 -15   8 248.232 155.699   6
  -1  15  -8 474.273 382.510   8
   1 -15   9 83.3083 140.480   2
  -1  15  -9 239.910 117.275   5
   1 -15   9 84.4932 103.793   6
  -1  15  -9 129.218 235.437   8
   1 -15  10-233.941 200.796   2
  -1  15 -10-4.08133 30.9628   5
   1 -15  10-3.95311 142.809   6
  -1  15 -10 133.881 294.820   8
   1 -15  11-54.5050 198.132   2
   1 -15  11-10.8923 111.823   6
  -1  15 -11 227.715 161.219   5
  -1  15 -11 154.892 147.029   8
   1 -15  12-196.979 269.123   2
  -1  15 -12 170.601 224.569   5
   1 -15  12-72.5708 172.224   6
  -1  15 -12-105.603 74.6036   8
   1 -15  13-35.8059 160.154   2
  -1  15 -13 179.115 141.844   5
   1 -15  13 206.512 172.631   6
  -1  15 -13 145.904 63.5167   8
   1 -15  14-29.9339 190.165   2
   1 -15  14-16.6705 30.1182   6
  -1  15 -14-310.807 394.042   8
   1 -15  15 147.849 80.4574   2
   1 -15  15 10.8909 162.248   6
  -1  15 -15-126.943 288.618   8
   1 -15  16 316.890 341.895   2
   1 -15  16 167.809 228.624   6
  -1  15 -16 22.8092 192.860   8
   1 -15  17 198.609 388.622   2
  -1  15 -17 536.003 533.263   8
   1 -15  18 609.011 430.111   2
  -1  15 -18 280.176 322.418   8
   1 -15  19 185.838 261.800   2
  -1  15 -19-186.563 337.069   8
   1 -14 -30 660.390 410.286   3
  -1  14  30 2133.88 1011.19   6
   1 -14 -29 976.332 477.396   3
   1 -14 -29 988.957 521.007   4
  -1  14  29 805.494 489.953   5
   1 -14 -29 1517.20 802.205   8
   1 -14 -29 1020.29 525.738   7
   1 -14 -28 1030.88 479.387   3
   1 -14 -28 1082.53 558.218   4
  -1  14  28-148.873 372.782   5
   1 -14 -28 795.731 462.540   7
   1 -14 -28 1202.47 706.915   8
   1 -14 -27 153.488 220.338   3
  -1  14  27 106.197 215.494   5
   1 -14 -27 20.2452 69.5052   4
   1 -14 -27 333.949 309.092   7
   1 -14 -27 522.176 582.938   8
   1 -14 -26 727.382 370.769   3
  -1  14  26 1056.33 660.990   5
   1 -14 -26 780.522 447.798   4
   1 -14 -26 801.997 438.637   7
   1 -14 -25 167.521 172.474   3
  -1  14  25-36.4529 285.587   5
   1 -14 -25 224.143 204.674   4
   1 -14 -25 225.789 264.772   7
   1 -14 -24 677.340 311.120   3
  -1  14  24 1030.13 579.589   5
   1 -14 -24 611.562 366.526   4
   1 -14 -24 909.311 438.001   7
   1 -14 -23 821.888 380.236   4
  -1  14  23 740.885 625.941   5
   1 -14 -23 927.903 382.787   3
  -1  14  23 1521.83 442.939  11
   1 -14 -23 963.161 446.194   7
   1 -14 -22-62.6472 155.951   3
   1 -14 -22-68.5150 76.4533   4
  -1  14  22 168.592 161.226   5
   1 -14 -22 92.4697 150.969   7
   1 -14 -21 344.848 182.199   3
  -1  14  21 455.041 439.382   5
   1 -14 -21 562.065 316.052   4
   1 -14 -21 507.492 315.178   7
   1 -14 -20-81.1355 143.103   3
  -1  14  20 324.434 341.611   5
   1 -14 -20 71.0318 122.400   4
   1 -14 -20 186.329 58.9733   7
   1 -14 -19 930.391 379.413   4
  -1  14  19 1440.00 706.468   5
   1 -14 -19 830.270 308.525   3
  -1  14  19 1160.36 301.722   9
   1 -14 -19 1105.74 457.320   7
   1 -14 -18 51.9109 120.610   4
   1 -14 -18 114.893 85.1380   3
  -1  14  18 45.6475 50.2626   9
   1 -14 -18-4.89229 51.3675   7
  -1  14  17-248.568 315.342   5
   1 -14 -17-150.558 197.460   4
   1 -14 -17 52.4010 77.3402   3
  -1  14  17 447.155 297.327   9
   1 -14 -17-50.0458 148.464   7
  -1  14  16 1027.91 460.998   5
   1 -14 -16 1193.68 395.376   4
   1 -14 -16 1085.03 322.133   3
  -1  14  16 878.203 292.799   9
   1 -14 -16 1017.68 384.015   7
  -1  14  15 285.754 270.520   5
   1 -14 -15 449.449 267.096   4
   1 -14 -15 327.214 180.090   3
  -1  14  15-257.984 248.132   9
   1 -14 -15 238.610 171.473   7
   1 -14 -14 779.212 329.756   4
  -1  14  14 254.919 62.1939   5
   1 -14 -14 680.346 232.537   3
   1 -14 -14 766.838 331.843   7
   1 -14 -13 444.017 197.146   4
   1 -14 -13 476.993 177.659   3
  -1  14  13 1024.15 378.010   9
   1 -14 -13 454.706 266.037   7
   1 -14 -12 552.982 277.394   4
   1 -14 -12 392.129 189.461   3
  -1  14  12 317.863 220.206   9
   1 -14 -12 395.643 238.249   7
   1 -14 -11 20.6504 85.0509   4
   1 -14 -11 106.446 77.7704   3
  -1  14  11-167.058 225.827   9
   1 -14 -11 215.468 187.481   7
   1 -14 -10 1830.47 167.127   1
   1 -14 -10 2622.79 391.313   3
   1 -14 -10 2591.96 544.373   4
  -1  14  10 3057.87 789.672   5
   1 -14 -10 2810.97 614.562   7
   1 -14  -9 510.594 159.110   3
   1 -14  -9 509.760 242.622   4
  -1  14   9 921.625 468.380   5
   1 -14  -9 466.607 235.543   7
   1 -14  -8 211.374 90.7775   3
  -1  14   8 257.048 225.655   5
   1 -14  -8 226.212 125.084   4
   1 -14  -8 145.035 99.8361   7
   1 -14  -7 91.1752 64.6611   3
   1 -14  -7 65.5042 77.7764   4
  -1  14   7-157.934 242.537   5
  -1  14   7 69.5420 86.9699   6
   1 -14  -7 57.7625 89.4867   7
  -1  14   6 224.538 75.8795   6
   1 -14  -6 355.198 166.233   4
  -1  14   6-105.046 355.052   5
  -1  14   6 284.758 251.410   8
   1 -14  -6 397.504 131.674   3
   1 -14  -5 396.517 180.751   4
  -1  14   5 357.714 155.309   6
  -1  14   5 737.555 370.921   5
  -1  14   5 434.356 293.576   8
   1 -14  -5 471.302 135.183   3
   1 -14  -4 2810.02 515.061   4
  -1  14   4 2437.75 423.113   6
  -1  14   4 2821.31 627.760   5
  -1  14   4 2624.30 705.577   8
   1 -14  -4 2883.86 311.185   3
  -1  14   3-240.938 191.433   6
  -1  14   3 140.718 134.983   5
   1 -14  -3 77.7836 105.175   4
  -1  14   3 55.7737 177.625   8
   1 -14  -3 27.9535 18.0413   3
   1 -14  -3 53.7933 42.7240   3
  -1  14   2 4516.72 609.460   6
  -1  14   2 5065.15 856.970   5
   1 -14  -2 6205.34 771.628   4
   1 -14  -2 5158.34 411.208   3
   1 -14  -2 5042.83 433.883   3
  -1  14   2 5394.15 1029.66   8
   1 -14  -1 234.487 151.751   4
  -1  14   1 71.3750 130.501   5
   1 -14  -1 118.009 44.1760   3
   1 -14  -1 206.906 84.1924   3
  -1  14   1 159.264 199.275   8
   1 -14  -1 245.829 138.534   6
   1 -14   0 986.552 310.434   4
  -1  14   0 698.914 268.733   5
   1 -14   0 975.596 183.677   3
  -1  14   0 858.081 400.180   8
   1 -14   0 1108.18 295.669   6
  -1  14  -1 100.992 53.5994   5
   1 -14   1 124.600 110.028   4
   1 -14   1 252.111 95.9967   3
  -1  14  -1 198.192 183.601   8
   1 -14   1 191.085 132.833   6
  -1  14  -2 1144.21 442.881   5
   1 -14   2 1280.99 364.505   4
  -1  14  -2 1122.30 486.158   8
   1 -14   2 1226.59 341.213   6
  -1  14  -3 547.633 280.739   5
   1 -14   3 411.079 206.499   4
  -1  14  -3 517.555 363.218   8
   1 -14   3 408.642 201.191   6
   1 -14   4 405.002 223.371   4
  -1  14  -4 265.362 126.594   5
  -1  14  -4 272.823 252.702   8
   1 -14   4 350.250 149.528   6
   1 -14   5 1339.51 415.699   6
  -1  14  -5 1550.32 499.291   5
  -1  14  -5 1616.95 633.784   8
   1 -14   6 1866.46 481.337   6
  -1  14  -6 1847.89 559.921   5
  -1  14  -6 2417.31 777.883   8
   1 -14   7 314.358 182.842   2
   1 -14   7 6.86323 83.5370   6
  -1  14  -7 152.328 76.6343   5
  -1  14  -7 160.431 167.766   8
   1 -14   8-34.3117 113.023   2
   1 -14   8 67.1762 94.9289   6
  -1  14  -8 21.9484 39.0251   5
  -1  14  -8-17.2160 112.305   8
   1 -14   9 736.973 387.146   2
  -1  14  -9 645.989 364.190   5
   1 -14   9 688.093 320.698   6
  -1  14  -9 787.977 474.013   8
   1 -14  10 151.520 112.445   2
   1 -14  10 225.328 181.280   6
  -1  14 -10 291.502 209.738   5
  -1  14 -10 116.634 73.2001   8
   1 -14  11-70.4595 104.501   2
   1 -14  11-3.59600 44.8779   6
  -1  14 -11 33.1824 228.288   8
   1 -14  12 116.254 206.235   2
   1 -14  12 57.2673 148.359   6
  -1  14 -12 7.84350 195.542   8
   1 -14  13 180.125 167.631   2
   1 -14  13 88.6205 189.312   6
  -1  14 -13 200.113 175.329   8
   1 -14  14-113.801 185.362   2
   1 -14  14 239.699 273.725   6
  -1  14 -14-3.68737 140.463   8
   1 -14  15 88.9462 68.0627   2
   1 -14  15-49.3427 40.8033   6
  -1  14 -15-41.3361 185.673   8
   1 -14  16 149.353 136.049   2
   1 -14  16-10.8040 137.227   6
  -1  14 -16-200.828 341.635   8
   1 -14  17 529.945 418.354   2
   1 -14  17 156.750 266.888   6
  -1  14 -17 75.1084 150.502   8
   1 -14  18 808.529 516.512   2
   1 -14  18 21.2251 195.354   6
  -1  14 -18 413.658 393.183   8
   1 -14  19 1039.89 617.858   2
   1 -14  19 625.155 427.997   6
  -1  14 -19 527.218 505.838   8
   1 -14  20-49.3389 70.6394   6
  -1  14 -20-25.7058 152.669   8
   1 -13 -30 621.034 397.545   3
  -1  13  30 2451.81 1083.47   6
   1 -13 -29 362.906 297.748   3
  -1  13  29-247.320 424.511   5
   1 -13 -29 367.078 342.702   4
   1 -13 -29-107.786 196.542   7
   1 -13 -29 308.474 428.508   8
   1 -13 -28 1267.87 562.260   3
  -1  13  28 1154.08 685.241   5
   1 -13 -28 1440.08 593.444   4
   1 -13 -28 1513.55 636.672   7
   1 -13 -28 1760.93 906.584   8
   1 -13 -27 1018.22 466.752   3
  -1  13  27 729.049 500.305   5
   1 -13 -27 1009.18 493.994   4
   1 -13 -27 1518.67 856.424   8
   1 -13 -27 967.285 481.393   7
   1 -13 -26 238.215 250.838   3
   1 -13 -26 293.812 313.284   4
  -1  13  26-45.9943 214.459   5
   1 -13 -26 288.240 249.177   7
   1 -13 -26 745.318 608.334   8
   1 -13 -25 1160.03 466.796   3
   1 -13 -25 1119.65 494.069   4
  -1  13  25 1233.34 772.070   5
   1 -13 -25 1263.47 552.698   7
   1 -13 -24 263.500 224.859   3
   1 -13 -24-14.5239 118.107   4
  -1  13  24 131.612 359.253   5
   1 -13 -24 113.620 246.885   7
  -1  13  23 1258.63 715.647   5
   1 -13 -23 1394.37 525.453   4
   1 -13 -23 1454.04 495.873   3
  -1  13  23 1828.88 460.002  11
   1 -13 -23 1512.00 587.118   7
   1 -13 -22 333.158 247.882   4
  -1  13  22 329.650 255.062   5
   1 -13 -22 335.010 211.725   3
  -1  13  22 801.593 331.138  11
   1 -13 -22 401.996 375.901   7
   1 -13 -21 378.831 246.594   3
  -1  13  21 320.752 380.057   5
   1 -13 -21 287.111 234.128   4
   1 -13 -21 488.303 313.874   7
   1 -13 -20 102.495 119.780   4
   1 -13 -20-29.8626 61.7940   3
  -1  13  20-12.4765 37.7564   9
   1 -13 -20 106.649 103.411   7
  -1  13  19 5017.85 1158.62   5
   1 -13 -19 4324.90 846.231   4
   1 -13 -19 4268.87 733.591   3
  -1  13  19 4259.38 602.689   9
   1 -13 -19 4027.96 824.344   7
   1 -13 -18 600.253 310.433   4
  -1  13  18 1022.91 574.567   5
   1 -13 -18 630.462 269.146   3
  -1  13  18 392.255 131.049   9
   1 -13 -18 663.714 329.592   7
  -1  13  17 1012.70 518.027   5
   1 -13 -17 964.926 365.937   4
   1 -13 -17 846.263 309.836   3
  -1  13  17 1681.37 404.741   9
   1 -13 -17 924.528 398.648   7
  -1  13  16 106.389 316.933   5
   1 -13 -16 253.576 222.247   4
   1 -13 -16 161.892 124.155   3
  -1  13  16 669.479 301.609   9
   1 -13 -16 259.536 202.645   7
  -1  13  15 721.014 412.451   5
   1 -13 -15 435.406 219.221   4
   1 -13 -15 502.969 200.583   3
  -1  13  15 247.031 99.9437   9
   1 -13 -15 495.838 272.331   7
   1 -13 -14 2874.02 610.454   4
  -1  13  14 2666.15 698.561   5
   1 -13 -14 2871.07 506.840   3
  -1  13  14 1945.01 370.448   9
   1 -13 -14 2777.78 646.756   7
   1 -13 -13 207.107 134.580   4
  -1  13  13-34.7112 197.567   5
   1 -13 -13 206.468 76.2153   3
   1 -13 -13 134.136 139.322   7
   1 -13 -12 111.636 57.1023   4
   1 -13 -12 169.282 81.9041   3
   1 -13 -12 62.6358 56.0011   7
  -1  13  11 9324.95 1291.27   5
   1 -13 -11 7647.54 919.012   4
   1 -13 -11 7656.35 711.924   3
  -1  13  11 6403.51 837.503   9
   1 -13 -11 7846.99 1004.34   7
   1 -13 -10 910.582 300.151   4
   1 -13 -10 902.379 167.449   1
   1 -13 -10 1049.76 248.757   3
  -1  13  10 368.408 140.719   9
   1 -13 -10 1029.75 359.285   7
   1 -13  -9 84.8883 37.6092   1
   1 -13  -9 151.458 94.7571   3
   1 -13  -9 253.603 169.301   4
   1 -13  -9 256.795 135.296   7
   1 -13  -8 39.1628 51.0601   3
  -1  13   8 250.408 275.178   5
   1 -13  -8 55.7591 58.7656   4
   1 -13  -8-60.8019 119.199   7
   1 -13  -7 395.268 125.349   3
  -1  13   7 115.069 117.910   5
   1 -13  -7 530.428 238.728   4
   1 -13  -7 468.337 217.125   7
  -1  13   7 487.453 200.271   6
  -1  13   6 38.1082 73.0458   6
   1 -13  -6 46.0487 52.0192   4
  -1  13   6-310.422 397.853   5
   1 -13  -6 66.8382 67.5758   3
  -1  13   6 186.858 203.237   8
   1 -13  -6 246.892 200.929   7
   1 -13  -5-83.7704 103.537   4
  -1  13   5-100.236 85.8747   6
  -1  13   5 125.885 231.033   5
  -1  13   5 36.1721 131.201   8
   1 -13  -5-3.46585 13.7747   3
   1 -13  -4 2233.02 438.402   4
  -1  13   4 2178.15 540.168   5
  -1  13   4 2060.65 371.797   6
  -1  13   4 2385.45 655.222   8
   1 -13  -4 2248.07 269.360   3
  -1  13   3 471.082 217.805   6
   1 -13  -3 276.159 125.769   4
  -1  13   3 356.311 230.307   5
  -1  13   3 194.436 243.573   8
   1 -13  -3 266.798 96.3457   3
  -1  13   2 1057.70 354.191   5
   1 -13  -2 1333.17 334.237   4
  -1  13   2 765.826 198.054   6
   1 -13  -2 1193.45 194.253   3
   1 -13  -2 1162.30 204.803   3
  -1  13   2 1108.88 454.086   8
  -1  13   1-16.3819 97.5378   5
   1 -13  -1-23.1356 105.245   4
  -1  13   1-38.1186 41.4287   6
   1 -13  -1-30.8118 40.3479   3
   1 -13  -1 25.6416 28.5954   3
  -1  13   1-44.3957 191.910   8
   1 -13  -1 69.1163 98.3378   6
  -1  13   0-119.929 206.847   5
   1 -13   0-82.6676 124.111   4
  -1  13   0 25.0414 22.4542   1
   1 -13   0 19.6591 38.9581   3
  -1  13   0 21.0980 22.0125   1
  -1  13   0 108.617 168.504   8
   1 -13   0 0.39707 33.8420   6
  -1  13  -1 150.484 146.091   5
   1 -13   1 163.726 117.615   4
   1 -13   1 201.138 85.7008   3
  -1  13  -1 261.416 210.056   8
   1 -13   1 131.066 94.2958   6
  -1  13  -2 494.915 258.961   5
   1 -13   2 387.354 201.171   4
   1 -13   2 393.838 125.817   3
  -1  13  -2 484.251 305.305   8
   1 -13   2 439.783 207.584   6
   1 -13   3-24.4575 104.568   4
   1 -13   3 82.7264 60.4747   3
  -1  13  -3 92.8036 126.852   5
   1 -13   3 78.1393 87.5523   6
  -1  13  -3 108.764 145.696   8
  -1  13  -4 371.632 209.948   5
   1 -13   4 297.574 144.162   6
  -1  13  -4 320.185 244.588   8
   1 -13   5 19.5193 159.747   6
  -1  13  -5 239.147 197.326   5
  -1  13  -5 22.0582 196.282   8
   1 -13   6 402.808 195.443   6
  -1  13  -6 486.453 274.666   5
  -1  13  -6 681.868 409.365   8
   1 -13   7 46.4292 112.316   2
   1 -13   7-60.0787 127.762   6
  -1  13  -7-5.17739 85.1925   5
  -1  13  -7-37.1473 156.313   8
   1 -13   8 40.5168 113.035   2
  -1  13  -8 80.5157 150.181   5
   1 -13   8 114.040 105.259   6
  -1  13  -8 96.5208 76.0076   8
   1 -13   9 537.221 266.821   6
  -1  13  -9 479.314 335.414   8
   1 -13  10 130.537 190.774   2
   1 -13  10 146.081 177.923   6
  -1  13 -10 18.7367 152.489   8
   1 -13  11 416.017 336.059   2
   1 -13  11 232.246 206.216   6
  -1  13 -11 236.086 293.957   8
   1 -13  12-267.997 223.050   2
   1 -13  12 34.9450 84.4544   6
  -1  13 -12 26.1580 193.050   8
   1 -13  13 214.545 210.254   6
  -1  13 -13 66.4903 69.6386   8
   1 -13  14 360.332 169.682   2
   1 -13  14 389.493 314.043   6
  -1  13 -14 239.880 228.409   8
   1 -13  15 507.443 322.862   2
   1 -13  15 904.059 447.930   6
  -1  13 -15 567.229 410.369   8
   1 -13  16 114.539 162.708   2
   1 -13  16 306.144 275.865   6
  -1  13 -16 34.2275 165.528   8
   1 -13  17 290.608 164.745   2
   1 -13  17 614.091 443.931   6
  -1  13 -17 494.842 473.341   8
   1 -13  18 291.458 397.821   2
   1 -13  18 243.352 293.459   6
  -1  13 -18 355.296 362.089   8
   1 -13  19 872.968 549.100   2
   1 -13  19 339.560 293.375   6
  -1  13 -19 506.638 446.181   8
   1 -13  20 1533.99 700.948   2
   1 -13  20 1299.58 686.754   6
  -1  13 -20 745.977 580.112   8
   1 -13  21-277.628 352.815   2
  -1  13 -21 62.1991 22.0093   8
   1 -12 -30-62.8275 154.009   3
   1 -12 -30 445.521 502.404   8
   1 -12 -29 1605.28 634.392   3
  -1  12  29 3194.92 1208.19   6
   1 -12 -29 1406.36 620.784   4
   1 -12 -29 1486.47 654.699   7
   1 -12 -29 1934.77 888.465   8
   1 -12 -28 253.411 247.989   3
   1 -12 -28 29.0016 199.161   4
  -1  12  28-36.6295 290.419   5
   1 -12 -28-122.278 191.798   7
   1 -12 -28 652.222 636.379   8
   1 -12 -27 1229.34 517.954   3
   1 -12 -27 738.744 382.493   4
  -1  12  27 612.142 262.992   5
   1 -12 -27 1445.19 796.058   8
   1 -12 -27 1193.17 557.989   7
   1 -12 -26 89.2750 128.355   3
  -1  12  26 4.96693 131.435   5
   1 -12 -26 29.2004 147.700   4
   1 -12 -26-156.069 288.233   7
   1 -12 -25 783.887 388.139   3
  -1  12  25 852.044 634.784   5
   1 -12 -25 666.300 387.564   4
   1 -12 -25 1524.86 797.314   8
   1 -12 -25 403.195 280.319   7
   1 -12 -24 2932.26 737.000   3
  -1  12  24 3065.97 1148.23   5
   1 -12 -24 2850.61 759.926   4
   1 -12 -24 2940.86 793.722   7
   1 -12 -23 352.594 256.121   3
   1 -12 -23 435.755 351.202   4
  -1  12  23 88.1198 288.908   5
   1 -12 -23 480.252 374.053   7
   1 -12 -22 5531.89 1008.01   4
  -1  12  22 4515.23 1185.69   5
   1 -12 -22 4849.50 871.284   3
  -1  12  22 4984.32 706.849  11
   1 -12 -22 5085.49 1013.84   7
  -1  12  21-236.210 375.594   5
   1 -12 -21 21.2783 141.650   4
   1 -12 -21 202.401 189.799   3
  -1  12  21 339.833 237.660   9
   1 -12 -21 220.927 249.297   7
   1 -12 -20 1082.19 401.071   4
  -1  12  20 1007.11 568.889   5
   1 -12 -20 1197.94 405.073   3
  -1  12  20 820.601 260.969   9
   1 -12 -20 1194.37 482.817   7
   1 -12 -19 550.788 336.677   4
  -1  12  19 722.161 481.327   5
   1 -12 -19 535.516 279.676   3
  -1  12  19 441.146 201.046   9
   1 -12 -19 448.208 313.384   7
  -1  12  18 3404.99 888.857   5
   1 -12 -18 3168.59 675.830   4
   1 -12 -18 3210.24 615.713   3
  -1  12  18 2616.66 465.050   9
   1 -12 -18 2829.00 675.050   7
   1 -12 -17 756.345 353.798   4
  -1  12  17 1046.06 617.643   5
   1 -12 -17 663.900 264.920   3
  -1  12  17 622.030 242.307   9
   1 -12 -17 694.028 356.365   7
   1 -12 -16 215.316 190.021   4
  -1  12  16 793.845 466.717   5
   1 -12 -16 95.5457 144.594   3
  -1  12  16 546.500 303.686   9
   1 -12 -16 149.582 180.910   7
   1 -12 -15 1500.16 453.004   4
  -1  12  15 985.146 413.684   5
   1 -12 -15 1467.90 366.213   3
  -1  12  15 1216.07 330.504   9
   1 -12 -15 1293.99 416.821   7
   1 -12 -14 156.222 190.154   4
   1 -12 -14-44.7544 96.8855   3
  -1  12  14-54.0609 203.148   9
   1 -12 -14 298.157 226.991   7
  -1  12  13-338.450 423.009   5
   1 -12 -13 481.831 251.445   4
   1 -12 -13 514.976 220.690   3
  -1  12  13-518.899 359.861   9
   1 -12 -13 433.584 263.415   7
   1 -12 -12 476.660 247.107   4
   1 -12 -12 383.100 198.728   3
   1 -12 -12 265.394 259.773   7
   1 -12 -11 257.006 143.634   4
   1 -12 -11 369.554 171.702   3
  -1  12  11 258.743 235.012   9
   1 -12 -11 311.632 206.697   7
   1 -12 -10 383.162 182.746   4
   1 -12 -10 531.447 186.472   3
  -1  12  10 159.185 139.502   9
   1 -12 -10 619.201 264.793   7
   1 -12  -9 156.172 100.650   3
   1 -12  -9 121.058 80.2559   4
   1 -12  -9 167.677 171.859   7
   1 -12  -8 223.688 101.521   3
   1 -12  -8 391.999 232.875   4
  -1  12   8 647.676 384.911   5
  -1  12   8 207.934 125.825   6
   1 -12  -8 154.849 90.7393   7
   1 -12  -7 5.05854 17.4203   3
   1 -12  -7 0.69314 14.1733   4
  -1  12   7 54.6141 109.530   6
   1 -12  -7 96.8996 145.387   7
   1 -12  -6 31.4961 39.7401   4
   1 -12  -6 40.0639 22.3847   3
  -1  12   6 128.633 204.852   8
  -1  12   6 64.7614 34.5485   6
   1 -12  -6 138.081 154.875   7
  -1  12   5 489.555 184.379   6
   1 -12  -5 589.554 232.727   4
  -1  12   5 827.360 358.953   5
  -1  12   5 634.257 358.094   8
   1 -12  -5 544.434 139.039   3
  -1  12   4 831.381 348.008   5
  -1  12   4 766.433 202.406   6
   1 -12  -4 799.632 250.167   4
  -1  12   4 986.678 427.000   8
   1 -12  -4 897.752 171.833   3
   1 -12  -3 40.7606 96.1744   4
  -1  12   3 151.054 105.312   6
  -1  12   3 43.6719 65.1474   5
  -1  12   3 150.106 164.800   8
   1 -12  -3 127.791 63.6516   3
  -1  12   2 584.264 183.228   6
   1 -12  -2 507.791 198.926   4
  -1  12   2 504.171 207.478   5
   1 -12  -2 417.830 112.904   3
   1 -12  -2 462.000 126.076   3
  -1  12   2 602.082 304.059   8
  -1  12   1 20.0332 125.750   5
   1 -12  -1 22.5927 41.8174   4
  -1  12   1-174.754 160.716   6
   1 -12  -1 33.0123 19.9243   3
  -1  12   1-13.8206 135.026   8
   1 -12  -1 22.7002 65.1292   6
  -1  12   0 368.120 183.380   5
  -1  12   0 406.347 182.179   6
   1 -12   0 493.867 126.007   3
   1 -12   0 459.790 186.577   4
  -1  12   0 365.941 80.8675   1
  -1  12   0 383.801 232.691   8
   1 -12   0 455.396 149.844   6
  -1  12  -1 237.863 153.316   5
   1 -12   1 353.538 114.028   3
   1 -12   1 287.890 145.343   4
  -1  12  -1 317.498 252.482   8
   1 -12   1 218.987 126.311   6
  -1  12  -2 97.3951 31.9946   5
   1 -12   2 84.9170 34.3298   3
   1 -12   2 215.080 150.917   4
  -1  12  -2 129.128 160.811   8
   1 -12   2 162.652 126.295   6
  -1  12  -3 2144.68 525.081   5
   1 -12   3 2080.58 298.295   3
  -1  12  -3 2186.25 632.024   8
   1 -12   3 2280.55 459.892   6
   1 -12   4-29.0678 141.105   6
  -1  12  -4 37.8040 54.1129   5
  -1  12  -4-49.2192 125.476   8
[truncated: 6,436,463 more chars]
